# Supplementary material for: Bis(pentane-2,4-dionato-κ2 O,O′)(1,10-phenanthroline-κ2 N,N′)cobalt(II)
Source: Acta Crystallogr Sect E Struct Rep Online. 2011 Nov 5;67(Pt 12):m1697. doi: 10.1107/S1600536811046216 (PMC3238622; doi:10.1107/S1600536811046216)
Supplement: Supplementary file 1 [file e-67-m1697-sup1.cif]

##############################################################################
#                                                                            #
# This CIF contains the data in a paper accepted for publication in          #
# Acta Crystallographica Section E. It conforms to the requirements of       #
# Notes for Authors for Acta Crystallographica Section E, and has been       #
# peer reviewed under the auspices of the IUCr Commission on Journals.       #
#                                                                            #
# Full details of the Crystallographic Information File format               #
# are given in the paper "The Crystallographic Information File (CIF):       #
# a New Standard Archive File for Crystallography" by S. R. Hall, F. H.      #
# Allen and I. D. Brown [Acta Cryst. (1991), A47, 655-685].                  #
#                                                                            #
# The current version of the core CIF dictionary is obtainable from          #
# ftp://ftp.iucr.org/pub/cif_core.dic.                                       #
#                                                                            #
# Software is freely available for graphical display of the structure(s)     #
# in this CIF. For information consult the CIF software page                 #
# http://www.iucr.org/resources/cif/software.                                #
#                                                                            #
# This file may be used for bona fide research purposes within the           #
# scientific community so long as proper attribution is given to the journal # 
# article from which it was obtained.                                        #
#                                                                            #
##############################################################################
data_I
_audit_creation_method     'WinGX routine CIF_UPDATE'
_chemical_name_systematic
;
Bis(pentane-2,4-dionato-\k^2^<i>O</i>,<i>O</i>')(1,10-phenanthroline-
\k^2^<i>N</i>,<i>N</i>')cobalt(II)
;
_chemical_name_common
;
;
_chemical_formula_moiety     'C22 H22 Co N2 O4'
_chemical_formula_sum     'C22 H22 Co N2 O4'
_chemical_formula_iupac     '[Co (C5 H7 O2)2 (C12 H8 N2)]'
_chemical_formula_weight     437.35
_symmetry_cell_setting     orthorhombic
_symmetry_space_group_name_H-M     'P b n a'
_symmetry_space_group_name_Hall     '-P 2ac 2b'
loop_
    _symmetry_equiv_pos_as_xyz
    'x, y, z'
    '-x+1/2, -y, z+1/2'
    'x, -y+1/2, -z'
    '-x+1/2, y+1/2, -z+1/2'
    '-x, -y, -z'
    'x-1/2, y, -z-1/2'
    '-x, y-1/2, z'
    'x-1/2, -y-1/2, z-1/2'
_cell_length_a     10.2660(2)
_cell_length_b     12.6981(3)
_cell_length_c     15.5885(3)
_cell_angle_alpha     90
_cell_angle_beta     90
_cell_angle_gamma     90
_cell_volume     2032.10(7)
_cell_formula_units_Z     4
_cell_measurement_reflns_used     2617
_cell_measurement_theta_min     0.41
_cell_measurement_theta_max     27.48
_cell_measurement_temperature     293(2)
_cell_special_details     ?
_exptl_crystal_description     block
_exptl_crystal_colour     orange
_exptl_crystal_size_max     0.6
_exptl_crystal_size_mid     0.3
_exptl_crystal_size_min     0.13
_exptl_crystal_density_diffrn     1.43
_exptl_crystal_density_method     'not measured'
_exptl_crystal_F_000     908
_exptl_absorpt_coefficient_mu     0.875
_exptl_absorpt_correction_type     multi-scan
_exptl_absorpt_process_details     '(SCALEPACK; Otwinowski & Minor, 1997)'
_exptl_absorpt_correction_T_min     0.6218
_exptl_absorpt_correction_T_max     0.8947
_exptl_special_details
;
346 frames in 4 sets of \f scans + \w scans. Rotation/frame = 2.0 \%.
Crystal-detector distance = 34.7 mm. Measuring time = 20 s/\%.
;
_diffrn_ambient_temperature     293(2)
_diffrn_radiation_type     MoK\a
_diffrn_radiation_wavelength     0.71073
_diffrn_radiation_monochromator     graphite
_diffrn_measurement_device_type
;
Nonius KappaCCD area-detector
;
_diffrn_measurement_method     '\f and \w scans'
_diffrn_detector_area_resol_mean     0.055
_diffrn_reflns_number     4293
_diffrn_reflns_av_R_equivalents     0.0143
_diffrn_reflns_theta_min     3.46
_diffrn_reflns_theta_max     27.48
_diffrn_reflns_theta_full     27.48
_diffrn_measured_fraction_theta_max     0.983
_diffrn_measured_fraction_theta_full     0.983
_diffrn_reflns_limit_h_min     -13
_diffrn_reflns_limit_h_max     13
_diffrn_reflns_limit_k_min     -16
_diffrn_reflns_limit_k_max     16
_diffrn_reflns_limit_l_min     -20
_diffrn_reflns_limit_l_max     20
_refine_special_details
;
Refinement of <i>F</i>^2^ against ALL reflections. The weighted <i>R</i>-factor
<i>wR</i> and goodness of fit <i>S</i> are based on <i>F</i>^2^, conventional
<i>R</i>-factors <i>R</i> are based on <i>F</i>, with <i>F</i> set to zero for
negative <i>F</i>^2^. The threshold expression of <i>F</i>^2^ >
2\s(<i>F</i>^2^) is used only for calculating <i>R</i>-factors(gt) <i>etc</i>.
and is not relevant to the choice of reflections for refinement.
<i>R</i>-factors based on <i>F</i>^2^ are statistically about twice as large
as those based on <i>F</i>, and <i>R</i>- factors based on ALL data will be
even larger.
;
_reflns_number_total     2294
_reflns_number_gt     2022
_reflns_threshold_expression     >2\s(I)
_refine_ls_structure_factor_coef     Fsqd
_refine_ls_matrix_type     full
_refine_ls_R_factor_all     0.0369
_refine_ls_R_factor_gt     0.0319
_refine_ls_wR_factor_ref     0.0888
_refine_ls_goodness_of_fit_ref     1.083
_refine_ls_restrained_S_all     1.083
_refine_ls_number_reflns     2294
_refine_ls_number_parameters     134
_refine_ls_number_restraints     0
_refine_ls_hydrogen_treatment     constr
_refine_ls_weighting_scheme     calc
_refine_ls_weighting_details
         'calc w=1/[\s^2^(Fo^2^)+(0.0472P)^2^+0.6276P] where P=(Fo^2^+2Fc^2^)/3'
_atom_sites_solution_hydrogens     geom
_atom_sites_solution_primary     direct
_atom_sites_solution_secondary     difmap
_refine_ls_shift/su_max     0
_refine_ls_shift/su_mean     0
_refine_diff_density_max     0.277
_refine_diff_density_min     -0.362
_refine_ls_extinction_method     none
loop_
    _atom_type_symbol
    _atom_type_description
    _atom_type_scat_dispersion_real
    _atom_type_scat_dispersion_imag
    _atom_type_scat_source
    C C 0.0033 0.0016 'International Tables Vol C Tables 4.2.6.8 and 6.1.1.4'
    H H 0 0 'International Tables Vol C Tables 4.2.6.8 and 6.1.1.4'
    Co Co 0.3494 0.9721 'International Tables Vol C Tables 4.2.6.8 and 6.1.1.4'
    N N 0.0061 0.0033 'International Tables Vol C Tables 4.2.6.8 and 6.1.1.4'
    O O 0.0106 0.006 'International Tables Vol C Tables 4.2.6.8 and 6.1.1.4'
_computing_data_collection     'COLLECT (Hooft, 1998)'
_computing_cell_refinement     'DENZO (Otwinowski & Minor, 1997)'
_computing_data_reduction     'SCALEPACK (Otwinowski & Minor, 1997)'
_computing_structure_solution     'SHELXS97 (Sheldrick, 2008)'
_computing_structure_refinement     'SHELXL97 (Sheldrick, 2008)'
_computing_molecular_graphics
;
ORTEP-3 (Farrugia, 1997)
;
_computing_publication_material
;
WinGX (Farrugia, 1999) and publCIF (Westrip, 2010)
;
loop_
    _atom_site_type_symbol
    _atom_site_label
    _atom_site_fract_x
    _atom_site_fract_y
    _atom_site_fract_z
    _atom_site_U_iso_or_equiv
    _atom_site_adp_type
    _atom_site_calc_flag
    _atom_site_refinement_flags
    _atom_site_occupancy
    _atom_site_disorder_assembly
    _atom_site_disorder_group
    Co Co1 -0.01460(3) 0.25 0.5 0.03014(12) Uani d S 1 . .
    N N1 0.15007(12) 0.34681(9) 0.46431(8) 0.0314(3) Uani d . 1 . .
    O O1 -0.14810(11) 0.14898(9) 0.55387(7) 0.0427(3) Uani d . 1 . .
    O O2 -0.00799(11) 0.32708(9) 0.61650(7) 0.0401(3) Uani d . 1 . .
    C C1 -0.2481(2) 0.03967(18) 0.65656(14) 0.0662(6) Uani d . 1 . .
    H H1A -0.3184 0.0319 0.6165 0.099 Uiso calc R 1 . .
    H H1B -0.2827 0.0488 0.7133 0.099 Uiso calc R 1 . .
    H H1C -0.1943 -0.0222 0.6551 0.099 Uiso calc R 1 . .
    C C2 -0.16730(15) 0.13500(14) 0.63257(10) 0.0417(4) Uani d . 1 . .
    C C3 -0.1192(2) 0.19883(16) 0.69833(11) 0.0536(5) Uani d . 1 . .
    H H3 -0.1388 0.1791 0.7543 0.064 Uiso calc R 1 . .
    C C4 -0.04462(18) 0.28934(14) 0.68732(10) 0.0423(4) Uani d . 1 . .
    C C5 -0.0002(2) 0.34879(19) 0.76625(12) 0.0711(7) Uani d . 1 . .
    H H5A 0.0868 0.3276 0.7808 0.107 Uiso calc R 1 . .
    H H5B -0.0576 0.3334 0.8132 0.107 Uiso calc R 1 . .
    H H5C -0.0016 0.4231 0.7547 0.107 Uiso calc R 1 . .
    C C6 0.14845(15) 0.44271(11) 0.43038(10) 0.0360(3) Uani d . 1 . .
    H H6 0.0684 0.4745 0.4198 0.043 Uiso calc R 1 . .
    C C7 0.26196(16) 0.49794(11) 0.40985(11) 0.0402(4) Uani d . 1 . .
    H H7 0.257 0.5652 0.3864 0.048 Uiso calc R 1 . .
    C C8 0.38011(15) 0.45233(12) 0.42452(10) 0.0383(3) Uani d . 1 . .
    H H8 0.4563 0.4877 0.4099 0.046 Uiso calc R 1 . .
    C C9 0.38654(14) 0.35112(11) 0.46198(9) 0.0329(3) Uani d . 1 . .
    C C10 0.26736(14) 0.30172(10) 0.48049(9) 0.0295(3) Uani d . 1 . .
    C C11 0.50593(15) 0.29880(15) 0.48177(11) 0.0384(4) Uani d . 1 . .
    H H11 0.5847 0.3317 0.4696 0.046 Uiso calc R 1 . .
loop_
    _atom_site_aniso_label
    _atom_site_aniso_U_11
    _atom_site_aniso_U_22
    _atom_site_aniso_U_33
    _atom_site_aniso_U_12
    _atom_site_aniso_U_13
    _atom_site_aniso_U_23
    Co1 0.03095(18) 0.03099(18) 0.02847(17) 0 0 0.00224(10)
    N1 0.0328(6) 0.0283(6) 0.0331(6) 0.0006(5) 0.0004(5) 0.0019(5)
    O1 0.0419(6) 0.0490(7) 0.0372(6) -0.0132(5) -0.0024(5) 0.0051(5)
    O2 0.0501(6) 0.0370(6) 0.0331(5) -0.0006(4) 0.0016(5) -0.0016(4)
    C1 0.0646(12) 0.0776(14) 0.0563(12) -0.0301(11) -0.0085(9) 0.0266(11)
    C2 0.0338(7) 0.0511(9) 0.0401(8) -0.0038(7) -0.0014(6) 0.0124(7)
    C3 0.0636(12) 0.0658(12) 0.0315(8) -0.0112(9) 0.0035(8) 0.0083(8)
    C4 0.0484(9) 0.0463(9) 0.0320(8) 0.0059(8) -0.0009(7) -0.0019(7)
    C5 0.1033(19) 0.0719(15) 0.0381(10) -0.0125(12) -0.0019(10) -0.0115(10)
    C6 0.0378(7) 0.0312(7) 0.0389(8) 0.0028(6) 0.0019(6) 0.0039(6)
    C7 0.0483(9) 0.0304(7) 0.0420(9) -0.0016(6) 0.0046(7) 0.0064(6)
    C8 0.0391(8) 0.0354(8) 0.0404(8) -0.0062(6) 0.0074(6) 0.0032(6)
    C9 0.0344(7) 0.0332(7) 0.0311(7) -0.0022(6) 0.0030(6) -0.0014(6)
    C10 0.0318(7) 0.0283(7) 0.0285(6) -0.0001(5) 0.0009(5) -0.0011(5)
    C11 0.0315(7) 0.0413(10) 0.0424(8) -0.0040(6) 0.0037(6) -0.0001(7)
_geom_special_details
;
All s.u.'s (except the s.u. in the dihedral angle between two l.s. planes) are
estimated using the full covariance matrix. The cell s.u.'s are taken into
account individually in the estimation of s.u.'s in distances, angles and
torsion angles; correlations between s.u.'s in cell parameters are only used
when they are defined by crystal symmetry. An approximate (isotropic)
treatment of cell s.u.'s is used for estimating s.u.'s involving l.s. planes.
;
loop_
    _geom_bond_atom_site_label_1
    _geom_bond_atom_site_label_2
    _geom_bond_site_symmetry_2
    _geom_bond_distance
    _geom_bond_publ_flag
    Co1 O1 . 2.0565(11) ?
    Co1 O1 3_556 2.0565(11) ?
    Co1 O2 . 2.0641(11) ?
    Co1 O2 3_556 2.0641(11) ?
    Co1 N1 3_556 2.1630(12) ?
    Co1 N1 . 2.1630(12) ?
    N1 C6 . 1.3277(18) ?
    N1 C10 . 1.3570(18) ?
    O1 C2 . 1.2551(19) ?
    O2 C4 . 1.261(2) ?
    C1 C2 . 1.514(2) ?
    C1 H1A . 0.96 ?
    C1 H1B . 0.96 ?
    C1 H1C . 0.96 ?
    C2 C3 . 1.397(3) ?
    C3 C4 . 1.392(3) ?
    C3 H3 . 0.93 ?
    C4 C5 . 1.514(2) ?
    C5 H5A . 0.96 ?
    C5 H5B . 0.96 ?
    C5 H5C . 0.96 ?
    C6 C7 . 1.397(2) ?
    C6 H6 . 0.93 ?
    C7 C8 . 1.363(2) ?
    C7 H7 . 0.93 ?
    C8 C9 . 1.413(2) ?
    C8 H8 . 0.93 ?
    C9 C10 . 1.4049(19) ?
    C9 C11 . 1.428(2) ?
    C10 C10 3_556 1.448(3) ?
    C11 C11 3_556 1.363(4) ?
    C11 H11 . 0.93 ?
loop_
    _geom_angle_atom_site_label_1
    _geom_angle_atom_site_label_2
    _geom_angle_atom_site_label_3
    _geom_angle_site_symmetry_1
    _geom_angle_site_symmetry_3
    _geom_angle
    _geom_angle_publ_flag
    O1 Co1 O1 . 3_556 96.41(7) ?
    O1 Co1 O2 . . 87.62(4) ?
    O1 Co1 O2 3_556 . 94.90(4) ?
    O1 Co1 O2 . 3_556 94.90(4) ?
    O1 Co1 O2 3_556 3_556 87.62(4) ?
    O2 Co1 O2 . 3_556 176.23(6) ?
    O1 Co1 N1 . 3_556 93.51(5) ?
    O1 Co1 N1 3_556 3_556 168.64(4) ?
    O2 Co1 N1 . 3_556 91.00(4) ?
    O2 Co1 N1 3_556 3_556 86.05(4) ?
    O1 Co1 N1 . . 168.64(4) ?
    O1 Co1 N1 3_556 . 93.51(5) ?
    O2 Co1 N1 . . 86.05(4) ?
    O2 Co1 N1 3_556 . 91.00(4) ?
    N1 Co1 N1 3_556 . 77.20(6) ?
    C6 N1 C10 . . 118.17(12) ?
    C6 N1 Co1 . . 127.88(10) ?
    C10 N1 Co1 . . 113.95(9) ?
    C2 O1 Co1 . . 126.30(10) ?
    C4 O2 Co1 . . 125.47(11) ?
    C2 C1 H1A . . 109.5 ?
    C2 C1 H1B . . 109.5 ?
    H1A C1 H1B . . 109.5 ?
    C2 C1 H1C . . 109.5 ?
    H1A C1 H1C . . 109.5 ?
    H1B C1 H1C . . 109.5 ?
    O1 C2 C3 . . 125.43(15) ?
    O1 C2 C1 . . 116.13(16) ?
    C3 C2 C1 . . 118.43(16) ?
    C4 C3 C2 . . 125.66(15) ?
    C4 C3 H3 . . 117.2 ?
    C2 C3 H3 . . 117.2 ?
    O2 C4 C3 . . 125.87(15) ?
    O2 C4 C5 . . 115.61(17) ?
    C3 C4 C5 . . 118.51(16) ?
    C4 C5 H5A . . 109.5 ?
    C4 C5 H5B . . 109.5 ?
    H5A C5 H5B . . 109.5 ?
    C4 C5 H5C . . 109.5 ?
    H5A C5 H5C . . 109.5 ?
    H5B C5 H5C . . 109.5 ?
    N1 C6 C7 . . 122.76(14) ?
    N1 C6 H6 . . 118.6 ?
    C7 C6 H6 . . 118.6 ?
    C8 C7 C6 . . 119.36(13) ?
    C8 C7 H7 . . 120.3 ?
    C6 C7 H7 . . 120.3 ?
    C7 C8 C9 . . 119.81(14) ?
    C7 C8 H8 . . 120.1 ?
    C9 C8 H8 . . 120.1 ?
    C10 C9 C8 . . 116.76(13) ?
    C10 C9 C11 . . 119.70(13) ?
    C8 C9 C11 . . 123.54(14) ?
    N1 C10 C9 . . 123.11(12) ?
    N1 C10 C10 . 3_556 117.45(7) ?
    C9 C10 C10 . 3_556 119.44(8) ?
    C11 C11 C9 3_556 . 120.87(9) ?
    C11 C11 H11 3_556 . 119.6 ?
    C9 C11 H11 . . 119.6 ?
loop_
    _geom_torsion_atom_site_label_1
    _geom_torsion_atom_site_label_2
    _geom_torsion_atom_site_label_3
    _geom_torsion_atom_site_label_4
    _geom_torsion_site_symmetry_1
    _geom_torsion_site_symmetry_2
    _geom_torsion_site_symmetry_3
    _geom_torsion_site_symmetry_4
    _geom_torsion
    _geom_torsion_publ_flag
    O1 Co1 N1 C6 . . . . -143.2(2) ?
    O1 Co1 N1 C6 3_556 . . . 7.72(13) ?
    O2 Co1 N1 C6 . . . . -86.96(13) ?
    O2 Co1 N1 C6 3_556 . . . 95.39(13) ?
    N1 Co1 N1 C6 3_556 . . . -178.89(15) ?
    O1 Co1 N1 C10 . . . . 36.0(3) ?
    O1 Co1 N1 C10 3_556 . . . -173.10(10) ?
    O2 Co1 N1 C10 . . . . 92.22(10) ?
    O2 Co1 N1 C10 3_556 . . . -85.43(10) ?
    N1 Co1 N1 C10 3_556 . . . 0.29(7) ?
    O1 Co1 O1 C2 3_556 . . . -113.29(15) ?
    O2 Co1 O1 C2 . . . . -18.62(14) ?
    O2 Co1 O1 C2 3_556 . . . 158.57(14) ?
    N1 Co1 O1 C2 3_556 . . . 72.24(14) ?
    N1 Co1 O1 C2 . . . . 37.5(3) ?
    O1 Co1 O2 C4 . . . . 19.03(14) ?
    O1 Co1 O2 C4 3_556 . . . 115.26(13) ?
    N1 Co1 O2 C4 3_556 . . . -74.45(13) ?
    N1 Co1 O2 C4 . . . . -151.54(14) ?
    Co1 O1 C2 C3 . . . . 12.6(3) ?
    Co1 O1 C2 C1 . . . . -166.56(13) ?
    O1 C2 C3 C4 . . . . 1.4(3) ?
    C1 C2 C3 C4 . . . . -179.5(2) ?
    Co1 O2 C4 C3 . . . . -13.7(3) ?
    Co1 O2 C4 C5 . . . . 165.38(13) ?
    C2 C3 C4 O2 . . . . -0.7(3) ?
    C2 C3 C4 C5 . . . . -179.73(19) ?
    C10 N1 C6 C7 . . . . 0.8(2) ?
    Co1 N1 C6 C7 . . . . 180.00(11) ?
    N1 C6 C7 C8 . . . . 0.3(2) ?
    C6 C7 C8 C9 . . . . -1.4(2) ?
    C7 C8 C9 C10 . . . . 1.4(2) ?
    C7 C8 C9 C11 . . . . -178.19(15) ?
    C6 N1 C10 C9 . . . . -0.9(2) ?
    Co1 N1 C10 C9 . . . . 179.85(11) ?
    C6 N1 C10 C10 . . . 3_556 178.45(15) ?
    Co1 N1 C10 C10 . . . 3_556 -0.82(19) ?
    C8 C9 C10 N1 . . . . -0.2(2) ?
    C11 C9 C10 N1 . . . . 179.37(14) ?
    C8 C9 C10 C10 . . . 3_556 -179.54(15) ?
    C11 C9 C10 C10 . . . 3_556 0.1(2) ?
    C10 C9 C11 C11 . . . 3_556 0.2(3) ?
    C8 C9 C11 C11 . . . 3_556 179.75(19) ?
_iucr_refine_instructions_details
;
TITL k2043 in P b n a
CELL  0.71073  10.2660  12.6981  15.5885   90.000   90.000   90.000
ZERR     4.00   0.0002   0.0003   0.0003    0.000    0.000    0.000
LATT   1
SYMM  1/2 - X, - Y, 1/2 + Z
SYMM    X, 1/2 - Y, - Z
SYMM  1/2 - X, 1/2 + Y, 1/2 - Z
SFAC  C    H    CO   N    O
UNIT  88   88   4    8    16
MERG   2
FMAP   2
PLAN   20
OMIT 1 1 1
ACTA
BOND   $H
CONF
SIZE   0.60 0.30 0.13
L.S.  10
WGHT    0.047200    0.627600
FVAR       0.90787
MOLE    1
CO1   3   -0.014599    0.250000    0.500000    10.50000    0.03095    0.03099 =
         0.02847    0.00224    0.00000    0.00000
N1    4    0.150070    0.346812    0.464305    11.00000    0.03280    0.02825 =
         0.03310    0.00192    0.00042    0.00060
O1    5   -0.148103    0.148979    0.553875    11.00000    0.04186    0.04903 =
         0.03725    0.00512   -0.00240   -0.01322
O2    5   -0.007989    0.327080    0.616500    11.00000    0.05007    0.03703 =
         0.03315   -0.00163    0.00162   -0.00060
C1    1   -0.248079    0.039665    0.656562    11.00000    0.06459    0.07758 =
         0.05629    0.02657   -0.00853   -0.03013
AFIX 137
H1A   2   -0.318438    0.031912    0.616491    11.00000   -1.50000
H1B   2   -0.282680    0.048820    0.713287    11.00000   -1.50000
H1C   2   -0.194328   -0.022174    0.655118    11.00000   -1.50000
AFIX   0
C2    1   -0.167300    0.134998    0.632570    11.00000    0.03383    0.05108 =
         0.04015    0.01243   -0.00138   -0.00377
C3    1   -0.119222    0.198828    0.698334    11.00000    0.06358    0.06578 =
         0.03151    0.00830    0.00351   -0.01120
AFIX  43
H3    2   -0.138763    0.179131    0.754336    11.00000   -1.20000
AFIX   0
C4    1   -0.044622    0.289335    0.687321    11.00000    0.04844    0.04634 =
         0.03198   -0.00189   -0.00090    0.00593
C5    1   -0.000207    0.348790    0.766254    11.00000    0.10326    0.07195 =
         0.03806   -0.01155   -0.00193   -0.01252
AFIX 137
H5A   2    0.086796    0.327645    0.780847    11.00000   -1.50000
H5B   2   -0.057606    0.333377    0.813222    11.00000   -1.50000
H5C   2   -0.001646    0.423051    0.754746    11.00000   -1.50000
AFIX   0
C6    1    0.148452    0.442712    0.430381    11.00000    0.03783    0.03123 =
         0.03887    0.00388    0.00195    0.00282
AFIX  43
H6    2    0.068398    0.474456    0.419839    11.00000   -1.20000
AFIX   0
C7    1    0.261955    0.497942    0.409854    11.00000    0.04829    0.03038 =
         0.04204    0.00637    0.00465   -0.00162
AFIX  43
H7    2    0.256963    0.565171    0.386413    11.00000   -1.20000
AFIX   0
C8    1    0.380110    0.452334    0.424516    11.00000    0.03913    0.03544 =
         0.04036    0.00315    0.00739   -0.00617
AFIX  43
H8    2    0.456253    0.487727    0.409904    11.00000   -1.20000
AFIX   0
C9    1    0.386543    0.351124    0.461982    11.00000    0.03437    0.03318 =
         0.03111   -0.00140    0.00300   -0.00216
C10   1    0.267365    0.301724    0.480487    11.00000    0.03182    0.02826 =
         0.02848   -0.00109    0.00092   -0.00013
C11   1    0.505933    0.298797    0.481771    11.00000    0.03149    0.04130 =
         0.04239   -0.00009    0.00369   -0.00399
AFIX  43
H11   2    0.584727    0.331720    0.469631    11.00000   -1.20000
HKLF    4
REM  k2043 in P b n a
REM R1 =  0.0319 for   2022 Fo > 4sig(Fo)  and  0.0369 for all   2294 data
REM    134 parameters refined using      0 restraints
END
WGHT      0.0472      0.6305
REM Highest difference peak  0.277,  deepest hole -0.362,  1-sigma level  0.045
Q1    1  -0.2222  0.0069  0.7186  11.00000  0.05    0.28
Q2    1   0.2682  0.2500  0.5000  10.50000  0.05    0.24
Q3    1   0.0919  0.3177  0.4689  11.00000  0.05    0.23
Q4    1   0.3358  0.3391  0.4774  11.00000  0.05    0.21
Q5    1  -0.2731 -0.0039  0.6048  11.00000  0.05    0.20
Q6    1  -0.3205  0.0795  0.6721  11.00000  0.05    0.19
Q7    1   0.3873  0.3990  0.4423  11.00000  0.05    0.19
Q8    1   0.0153  0.3004  0.8208  11.00000  0.05    0.19
Q9    1   0.0245  0.3172  0.5621  11.00000  0.05    0.17
Q10   1   0.4967  0.2500  0.5000  10.50000  0.05    0.17
Q11   1  -0.0399  0.3032  0.5776  11.00000  0.05    0.16
Q12   1   0.3227  0.4814  0.4371  11.00000  0.05    0.16
Q13   1   0.2254  0.3226  0.4797  11.00000  0.05    0.16
Q14   1  -0.0918  0.1773  0.5458  11.00000  0.05    0.15
Q15   1   0.4335  0.3401  0.4830  11.00000  0.05    0.15
Q16   1  -0.1208  0.2572  0.6920  11.00000  0.05    0.14
Q17   1   0.2042  0.4719  0.4346  11.00000  0.05    0.14
Q18   1  -0.1672  0.1887  0.6637  11.00000  0.05    0.14
Q19   1  -0.2041  0.2060  0.7531  11.00000  0.05    0.13
Q20   1   0.3195  0.4630  0.3981  11.00000  0.05    0.13
;
data_global
_journal_date_recd_electronic     2011-10-21
_journal_date_accepted     2011-11-02
_journal_name_full     'Acta Crystallographica, Section E'
_journal_year     2011
_journal_volume     67
_journal_issue     12
_journal_page_first     m1697
_journal_page_last     m1697
_journal_paper_category     QM
_journal_coeditor_code     PV2467
_publ_contact_author_name     'Perdih, Franc'
_publ_contact_author_address
;
Faculty of Chemistry and Chemical Technology
University of Ljubljana
A\<sker\<ceva 5, P. O. Box 537
SI-1000 Ljubljana
Slovenia
;
_publ_contact_author_email     franc.perdih@fkkt.uni-lj.si
_publ_contact_author_fax      38612419220
_publ_contact_author_phone      38612419148
_publ_section_title
;\
Bis(pentane-2,4-dionato-\k^2^<i>O</i>,<i>O</i>')(1,10-phenanthroline-\
\k^2^<i>N</i>,<i>N</i>')cobalt(II)
;
loop_
    _publ_author_name
    _publ_author_address
    'Perdih, Franc'
;
Faculty of Chemistry and Chemical Technology
University of Ljubljana
A\<sker\<ceva 5, PO Box 537
SI-1000 Ljubljana
Slovenia
and CO EN--FIST
Dunajska 156
SI-1000 Ljubljana
Slovenia
;
