# Supplementary material for: Bis(pentane-2,4-dionato-κ2 O,O′)(1,10-phenanthroline-κ2 N,N′)cobalt(II)
Source: Acta Crystallogr Sect E Struct Rep Online. 2011 Nov 5;67(Pt 12):m1697. doi: 10.1107/S1600536811046216 (PMC3238622; doi:10.1107/S1600536811046216)
Supplement: Supplementary file 2 [file e-67-m1697-Isup2.hkl]

#
# h,k,l, Fc-squared, Fo-squared, sigma(Fo-squared) and status flag
#
data_I
_shelx_title ' k2043 in P b n a'
_shelx_refln_list_code          4
_shelx_F_calc_maximum      126.21
_exptl_crystal_F_000       908.00
_reflns_d_resolution_high  0.7702
 
loop_
 _symmetry_equiv_pos_as_xyz
 'x, y, z'
 '-x+1/2, -y, z+1/2'
 'x, -y+1/2, -z'
 '-x+1/2, y+1/2, -z+1/2'
 '-x, -y, -z'
 'x-1/2, y, -z-1/2'
 '-x, y-1/2, z'
 'x-1/2, -y-1/2, z-1/2'
 
_cell_length_a    10.2660
_cell_length_b    12.6981
_cell_length_c    15.5885
_cell_angle_alpha  90.000
_cell_angle_beta   90.000
_cell_angle_gamma  90.000
 
_shelx_F_squared_multiplier     1.000
 
loop_
 _refln_index_h
 _refln_index_k
 _refln_index_l
 _refln_F_squared_calc
 _refln_F_squared_meas
 _refln_F_squared_sigma
 _refln_observed_status
   4   0   0     5840.08     5589.61    171.92 o
  10   0   0       12.26       11.16      1.46 o
  12   0   0      377.68      373.08     14.44 o
   4   1   0     1384.79     1219.08     13.35 o
   6   1   0      814.91      892.23     10.80 o
   8   1   0      755.55      811.91     11.28 o
  10   1   0     1364.13     1363.58     17.35 o
  12   1   0      317.27      322.36     10.92 o
   8   2   0     1192.95     1241.04     14.44 o
  10   2   0      759.78      756.47     10.07 o
  12   2   0      116.15      108.83      5.58 o
   2   3   0      675.38      653.70      7.89 o
   4   3   0      594.40      550.21      6.31 o
   6   3   0     2234.39     2307.86     26.45 o
   8   3   0      854.97      974.25     12.13 o
  10   3   0      545.28      540.02      8.98 o
  12   3   0       32.65       24.75      3.64 o
   0   4   0     1442.76     1266.28     20.63 o
   2   4   0     1741.49     1540.72     17.71 o
   6   4   0      206.08      232.22      3.03 o
   8   4   0      730.43      785.83      9.95 o
  10   4   0      258.15      266.07      5.46 o
  12   4   0       16.47       24.63      4.85 o
   2   5   0     1208.23     1196.76     13.83 o
   4   5   0     2257.09     2059.99     23.66 o
   6   5   0      983.46     1010.28     11.16 o
   8   5   0      117.87       95.24      2.18 o
  10   5   0      437.59      460.55      9.83 o
  12   5   0      177.71      167.31      8.37 o
   2   6   0     2835.01     2799.59     31.67 o
   4   6   0     1490.24     1389.18     15.65 o
   6   6   0      186.58      219.24      3.28 o
   8   6   0       10.94        6.07      1.21 o
  10   6   0      258.29      271.53      6.55 o
  12   6   0        2.78       -0.49      3.28 o
   2   7   0        1.15        5.10      1.09 o
   4   7   0       62.53       71.34      1.82 o
   6   7   0      438.73      426.58      5.94 o
   8   7   0     1031.64      960.29     12.74 o
  10   7   0       14.28       25.84      3.40 o
  12   7   0       85.51       85.41      4.85 o
   0   8   0      111.31       82.74      2.67 o
   2   8   0      552.21      462.62      6.07 o
   4   8   0      754.08      780.61      9.95 o
   6   8   0      609.88      606.27      8.25 o
   8   8   0        8.10       16.99      1.70 o
  10   8   0       30.00       28.51      3.76 o
   2   9   0      466.23      512.00      7.52 o
   4   9   0       57.74       50.11      1.94 o
   6   9   0       10.65        7.64      1.46 o
   8   9   0      438.74      447.33      8.37 o
  10   9   0      161.06      197.40      7.64 o
   0  10   0     5294.54     5220.65     96.70 o
   2  10   0     1281.21     1324.64     17.71 o
   4  10   0      485.77      532.98      8.61 o
   6  10   0     2371.85     2489.36     42.83 o
   8  10   0      435.84      456.19      8.61 o
  10  10   0        5.10       20.75      3.64 o
   2  11   0       27.09       21.35      2.31 o
   4  11   0      366.34      427.31      8.86 o
   6  11   0       68.00       77.89      3.88 o
   8  11   0      113.23      121.45      4.37 o
   0  12   0      427.43      456.79     11.04 o
   2  12   0      959.41      994.63     18.20 o
   4  12   0      925.61      993.54     18.20 o
   6  12   0      467.76      456.67      9.83 o
   8  12   0      104.47       86.87      3.88 o
   2  13   0       26.64       20.38      3.03 o
   4  13   0       20.34       22.08      3.40 o
   6  13   0      176.47      176.41      6.07 o
   8  13   0      155.77      137.83      5.46 o
   0  14   0        5.03       -1.33      4.73 o
   2  14   0      824.93      879.49     15.53 o
   4  14   0      653.59      644.60     14.20 o
   6  14   0      140.00      131.03      5.34 o
   2  15   0        0.49       -0.24      2.67 o
   4  15   0       34.47       24.27      3.15 o
   0  16   0      231.76      246.90     11.77 o
   2  16   0       67.13       65.88      6.79 o
   3   0   1       63.14       59.09      1.21 o
   5   0   1     6393.01     5851.18     91.72 o
   9   0   1      657.42      634.29      7.89 o
  11   0   1       76.47       70.25      2.55 o
  13   0   1      220.47      198.49      8.01 o
   2   1   1     1397.34     1317.43     11.82 o
   3   1   1     1948.91     1854.53     15.01 o
   4   1   1      263.62      277.76      2.31 o
   5   1   1     1098.82     1130.26      9.17 o
   6   1   1      153.94      147.78      1.67 o
   7   1   1     3796.93     3905.24     38.01 o
   8   1   1       52.32       61.31      1.11 o
   9   1   1      655.73      693.21      6.09 o
  10   1   1        7.60       10.42      0.81 o
  11   1   1      404.98      428.48      5.85 o
  12   1   1        0.18        0.18      4.25 o
  13   1   1      334.04      305.70      8.08 o
   0   2   1     1683.39     1285.45     20.02 o
   3   2   1     3904.89     3503.57     40.52 o
   5   2   1     2441.62     2213.26     22.99 o
   6   2   1       22.77       29.85      1.40 o
   7   2   1     2131.04     2175.03     27.42 o
   8   2   1       11.45       14.95      1.82 o
   9   2   1      298.03      305.70      3.88 o
  10   2   1      115.93      107.02      1.57 o
  11   2   1       71.37       74.50      4.19 o
  12   2   1        2.88        5.76      2.40 o
  13   2   1        0.43       -1.65      2.96 o
   1   3   1      161.56      167.09      1.59 o
   2   3   1     1527.81     1515.43     15.59 o
   3   3   1     7597.04     7187.18    297.55 o
   4   3   1      762.26      726.10      8.25 o
   5   3   1       28.98       11.22      1.09 o
   6   3   1      865.68      926.35      7.62 o
   7   3   1      901.48      955.63      8.61 o
   8   3   1        0.54        1.64      0.69 o
   9   3   1      886.83      907.12      9.22 o
  10   3   1       50.14       52.33      1.33 o
  11   3   1      719.06      747.87     21.54 o
  12   3   1        0.10       -1.31      2.08 o
  13   3   1      123.26      108.66      4.73 o
   0   4   1     3695.89     3369.58     35.31 o
   1   4   1     1427.83     1252.92     10.12 o
   2   4   1     1917.07     1992.27     15.96 o
   4   4   1     2852.65     3130.89     35.11 o
   5   4   1      558.29      417.44      9.28 o
   6   4   1       20.16       32.30      0.97 o
   7   4   1       70.58       65.61      3.22 o
   8   4   1       30.32       36.97      2.67 o
   9   4   1      772.34      770.20      7.40 o
  10   4   1        5.41        5.51      1.02 o
  11   4   1      266.28      259.86      5.70 o
  12   4   1        0.00       -3.92      4.85 o
   1   5   1      165.12      183.21      1.80 o
   2   5   1      114.99      147.20      1.59 o
   3   5   1        8.32        3.64      0.60 o
   4   5   1      228.53      278.71      2.78 o
   5   5   1     2704.78     2691.62     38.76 o
   6   5   1      214.22      218.49      2.19 o
   7   5   1      122.90      124.64      1.54 o
   8   5   1      193.93      176.24      2.30 o
   9   5   1      266.47      275.39      3.45 o
  10   5   1       31.25       27.49      1.84 o
  11   5   1      418.50      407.31      7.72 o
  12   5   1        6.57        7.19      3.70 o
   0   6   1      272.13      292.03      3.64 o
   1   6   1     1798.85     1638.61     13.25 o
   2   6   1      303.91      366.95      3.35 o
   3   6   1     5152.44     4879.50     41.35 o
   4   6   1        0.07        3.96      1.64 o
   5   6   1      979.15     1045.19      8.74 o
   6   6   1      187.35      193.42      2.31 o
   7   6   1       41.09       41.01      0.98 o
   8   6   1      329.48      308.81      3.11 o
   9   6   1      963.28      867.88     14.38 o
  10   6   1       14.77       17.51      3.22 o
  11   6   1       64.60       59.34      2.83 o
  12   6   1        0.28        0.76      2.97 o
   1   7   1      985.22     1177.14      9.91 o
   2   7   1      290.46      304.96      3.04 o
   3   7   1      523.75      507.11      4.67 o
   4   7   1       38.66       37.03      0.93 o
   5   7   1       13.06       13.39      0.86 o
   6   7   1      154.47      135.03      1.76 o
   7   7   1      128.48      145.32      2.01 o
   8   7   1       65.19       56.80      1.37 o
   9   7   1      537.77      495.46      6.86 o
  10   7   1        2.00        2.27      1.78 o
  11   7   1      167.24      177.93     10.37 o
  12   7   1       13.45       14.65      2.91 o
   0   8   1      338.49      401.22      5.22 o
   1   8   1     2969.86     2851.40     23.07 o
   2   8   1      535.81      514.75      6.67 o
   3   8   1     1385.49     1388.13     11.84 o
   4   8   1      250.07      235.45      5.34 o
   5   8   1     1499.18     1498.11     14.80 o
   6   8   1       49.00       55.26      1.46 o
   7   8   1      566.59      604.46      9.40 o
   8   8   1       20.93       17.16      1.11 o
   9   8   1      392.08      356.35      4.98 o
  10   8   1      122.33      105.18      3.77 o
  11   8   1       80.84       77.85      3.60 o
   1   9   1      179.58      152.81      2.06 o
   2   9   1        0.08        0.52      1.05 o
   3   9   1      227.33      217.38      2.70 o
   4   9   1      129.43      111.27      2.49 o
   5   9   1      450.82      446.30      4.67 o
   6   9   1        0.07       -1.03      1.03 o
   7   9   1      292.65      254.39      3.52 o
   8   9   1        0.19        4.36      1.88 o
   9   9   1      240.85      255.22      4.27 o
  10   9   1        1.92        7.20      2.57 o
  11   9   1        8.66       10.50      2.59 o
   0  10   1      178.09      208.07      4.00 o
   1  10   1     3150.02     3200.04     28.10 o
   2  10   1        2.18        1.33      1.12 o
   3  10   1      365.69      357.88      3.99 o
   4  10   1       82.36       90.13      3.70 o
   5  10   1     3206.12     3340.34     37.55 o
   6  10   1       44.95       40.74      1.59 o
   7  10   1     1169.69     1173.78     58.42 o
   8  10   1       36.35       32.04      1.88 o
   9  10   1       34.32       37.06      2.11 o
  10  10   1        3.90        3.68      2.18 o
   1  11   1        2.31        1.42      1.33 o
   2  11   1        9.75        9.91      1.62 o
   3  11   1      109.09      101.38      2.44 o
   4  11   1        8.23        7.36      5.10 o
   5  11   1      718.78      746.24     18.62 o
   6  11   1       28.83       27.00      1.97 o
   7  11   1      149.23      149.37      3.14 o
   8  11   1        8.82       10.29      1.97 o
   9  11   1       68.95       55.21      2.53 o
   0  12   1       44.87       41.25      3.15 o
   1  12   1     1798.85     1846.41     21.43 o
   2  12   1       12.49       11.84      2.19 o
   3  12   1     1038.26     1132.88     13.63 o
   4  12   1       85.97       93.27      2.90 o
   5  12   1      854.74      894.15     13.77 o
   6  12   1       55.15       51.20      4.67 o
   7  12   1      610.67      614.46     10.00 o
   8  12   1        1.60        3.95      2.12 o
   9  12   1      296.53      273.66      6.17 o
   1  13   1       81.33       81.99      5.28 o
   2  13   1        7.43        8.29      2.01 o
   3  13   1       70.81       61.00      2.57 o
   4  13   1        0.92       -1.99      2.91 o
   5  13   1       34.11       37.31      2.57 o
   6  13   1       11.41       12.45      2.36 o
   7  13   1       17.60       11.99      2.12 o
   8  13   1        0.06        1.94      2.64 o
   0  14   1       92.02       99.97      4.25 o
   1  14   1      483.50      511.15     11.10 o
   2  14   1        3.22        7.00      2.19 o
   3  14   1     1076.69     1129.65     22.87 o
   4  14   1        1.10        3.62      2.33 o
   5  14   1      411.45      416.59      7.43 o
   6  14   1        5.04        3.06      2.13 o
   1  15   1        0.46       -2.47      2.68 o
   2  15   1        5.31        6.47      2.23 o
   3  15   1       18.45       20.40      2.40 o
   4  15   1        4.60        5.78      2.37 o
   5  15   1       60.65       52.80      3.42 o
   0  16   1       11.34        9.95      5.58 o
   1  16   1      208.28      234.51      7.52 o
   2  16   1        0.10        1.51      3.21 o
   3  16   1      250.35      245.11      6.15 o
   2   0   2      331.23      339.11      5.82 o
   4   0   2      269.77      231.37      2.91 o
   6   0   2     5297.66     5047.64     65.27 o
   8   0   2     4314.45     4302.94     56.78 o
  10   0   2       82.69       88.45      1.94 o
  12   0   2      235.38      245.56      8.98 o
   1   1   2      378.94      310.67      6.31 o
   2   1   2        7.83        9.00      0.23 o
   3   1   2     1197.20     1124.72     10.20 o
   4   1   2       45.21       43.55      1.52 o
   5   1   2       61.38       60.80      2.61 o
   6   1   2      691.98      689.92     10.92 o
   7   1   2      155.96      142.77      1.67 o
   8   1   2       43.30       49.22      1.03 o
   9   1   2      113.68      106.23      2.31 o
  10   1   2      787.66      771.64     21.35 o
  11   1   2       37.66       41.78      2.00 o
  12   1   2      216.96      206.33      5.07 o
  13   1   2       11.22       10.98      3.47 o
   1   2   2       69.64       94.65      0.93 o
   2   2   2     3508.66     3332.70     33.36 o
   5   2   2      110.77       84.91      1.09 o
   6   2   2     3216.58     3006.50     26.91 o
   7   2   2      217.56      216.78      2.40 o
   8   2   2     1529.49     1611.01     14.10 o
   9   2   2      799.68      784.47      8.00 o
  10   2   2      457.74      424.39      8.37 o
  11   2   2       18.24       19.83      1.54 o
  12   2   2      312.50      315.60      9.52 o
  13   2   2       54.10       49.87      4.94 o
   1   3   2     2253.77     2233.48     17.22 o
   2   3   2      173.57      208.34      2.00 o
   3   3   2       86.03       88.14      0.94 o
   4   3   2        2.11        1.43      0.47 o
   5   3   2     1392.26     1494.74     16.32 o
   6   3   2     1315.81     1474.99     21.05 o
   7   3   2       12.73       11.31      1.64 o
   8   3   2      678.55      679.06      6.62 o
   9   3   2        2.13        3.61      0.64 o
  10   3   2      235.57      228.15      3.33 o
  11   3   2       63.33       57.02      2.11 o
  12   3   2       68.83       59.21      2.80 o
  13   3   2        0.00       -0.28      3.06 o
   0   4   2     2624.05     2359.42     26.45 o
   1   4   2      896.96      874.19      6.86 o
   3   4   2     4830.71     4947.78     48.64 o
   5   4   2     1088.48     1166.84      9.22 o
   6   4   2     1244.73     1229.19      9.87 o
   7   4   2       13.48        7.09      0.73 o
   8   4   2      680.02      694.81     12.74 o
   9   4   2       21.28       22.25      1.70 o
  10   4   2      619.48      635.48     15.83 o
  11   4   2        6.51        5.60      1.86 o
  12   4   2      152.15      153.10     10.01 o
   1   5   2      459.36      464.44      4.03 o
   2   5   2       26.08       30.73      0.73 o
   3   5   2       48.53       35.40      0.81 o
   4   5   2      349.40      376.64      3.64 o
   5   5   2      558.32      611.66      6.92 o
   6   5   2      917.98      905.61      7.51 o
   7   5   2       62.26       81.44      2.73 o
   8   5   2      419.69      414.22      5.22 o
   9   5   2       60.12       55.63      1.28 o
  10   5   2      248.72      259.57      4.96 o
  11   5   2       11.60       12.82      2.27 o
  12   5   2      202.79      186.73      6.01 o
   0   6   2      286.12      194.49      2.67 o
   1   6   2     1519.76     1515.57     12.08 o
   2   6   2     7761.79     7443.38    132.87 o
   3   6   2       12.08       11.94      0.67 o
   4   6   2     4173.25     4401.98     37.66 o
   5   6   2      292.26      297.31      2.83 o
   6   6   2     1165.38     1203.19     19.05 o
   7   6   2       70.22       80.21      1.29 o
   8   6   2      197.21      224.15      7.04 o
   9   6   2       11.10       20.04      1.20 o
  10   6   2      452.41      457.74     13.95 o
  11   6   2        0.66       -2.49      2.49 o
  12   6   2       18.86       13.30      8.19 o
   1   7   2      141.58      155.16      1.82 o
   2   7   2      235.01      259.53      2.70 o
   3   7   2      238.73      240.84      2.36 o
   4   7   2      368.10      369.90      3.39 o
   5   7   2      382.86      372.88      6.19 o
   6   7   2      250.52      282.07      7.40 o
   7   7   2      334.11      299.31      3.09 o
   8   7   2      819.19      736.52     10.01 o
   9   7   2        1.45        5.06      1.33 o
  10   7   2      165.28      188.14      4.43 o
  11   7   2       24.26       19.54      2.68 o
   0   8   2     2256.06     2206.80     24.02 o
   1   8   2        2.75        9.36      1.03 o
   2   8   2     2162.46     2228.81     18.23 o
   3   8   2      330.61      337.92      3.39 o
   4   8   2      644.31      689.81      6.17 o
   5   8   2       44.54       46.06      2.49 o
   6   8   2      467.22      510.55      6.37 o
   7   8   2        0.00        2.24      1.40 o
   8   8   2      236.41      219.28      8.07 o
   9   8   2      264.98      228.26      3.89 o
  10   8   2       73.75       69.71      2.71 o
  11   8   2       17.09       18.71      2.79 o
   1   9   2        0.81        3.65      1.21 o
   2   9   2      704.98      684.52     11.22 o
   3   9   2      508.83      502.05      5.15 o
   4   9   2      680.65      681.57      9.52 o
   5   9   2      641.94      615.91      9.58 o
   6   9   2        5.22        2.67      1.02 o
   7   9   2        6.17        5.01      2.06 o
   8   9   2      397.01      420.19      6.00 o
   9   9   2        7.77       13.69      5.82 o
  10   9   2      321.00      304.57      7.20 o
  11   9   2       30.97       27.76      6.13 o
   0  10   2     3740.86     3894.44     47.92 o
   1  10   2       94.14       94.84      1.97 o
   2  10   2     1524.86     1572.03     19.23 o
   3  10   2       74.56       68.20      2.85 o
   4  10   2      683.44      687.15      7.50 o
   5  10   2      146.60      147.75      2.59 o
   6  10   2     1172.87     1197.49     15.59 o
   7  10   2       24.97       24.48      1.89 o
   8  10   2      251.44      261.22      4.24 o
   9  10   2       17.63       18.92      1.97 o
  10  10   2        3.45        1.94      8.07 o
   1  11   2       83.85       72.54      2.49 o
   2  11   2      108.33      106.09      2.49 o
   3  11   2      390.54      384.06      5.06 o
   4  11   2      566.24      555.66      6.63 o
   5  11   2      133.99      135.10      3.35 o
   6  11   2      134.79      133.37      3.58 o
   7  11   2        4.75        6.43      1.83 o
   8  11   2      163.45      169.75      6.55 o
   9  11   2        9.85       16.06      4.43 o
   0  12   2     1003.92     1102.49     19.65 o
   1  12   2       85.60       94.78      2.39 o
   2  12   2      651.45      683.99     10.49 o
   3  12   2       47.06       50.39      2.73 o
   4  12   2      302.34      322.53      5.03 o
   5  12   2      118.91      109.21      2.91 o
   6  12   2      276.77      280.21      4.41 o
   7  12   2      134.76      138.01      3.38 o
   8  12   2       52.47       50.39      2.52 o
   9  12   2       44.83       52.04      3.25 o
   1  13   2       53.20       47.46      2.67 o
   2  13   2       29.61       26.38      2.18 o
   3  13   2       25.88       27.60      2.15 o
   4  13   2       92.91       97.48      2.76 o
   5  13   2       36.01       32.81      2.36 o
   6  13   2      183.37      175.39      3.86 o
   7  13   2       31.40       31.21      3.22 o
   8  13   2      324.09      318.51      6.72 o
   0  14   2      105.03      127.76      4.13 o
   1  14   2        2.75        2.43      3.88 o
   2  14   2      810.33      880.11     12.13 o
   3  14   2        0.15        1.35      2.48 o
   4  14   2      535.13      553.34      9.99 o
   5  14   2        0.96        0.93      3.34 o
   6  14   2      167.23      167.79      3.92 o
   1  15   2       23.40       21.75      3.20 o
   2  15   2        7.65        2.43      2.68 o
   3  15   2       54.24       65.48      3.26 o
   4  15   2       39.30       46.10      4.25 o
   5  15   2       50.86       54.58      3.01 o
   0  16   2      240.81      233.55      8.98 o
   1  16   2       31.49       32.42      3.58 o
   2  16   2      196.84      203.46      6.04 o
   1   0   3      196.67      196.43      2.67 o
   3   0   3      588.21      506.41      7.16 o
   5   0   3     1260.19     1123.60     13.10 o
   7   0   3     1962.98     1945.95     21.72 o
   9   0   3       20.75       18.93      0.85 o
  11   0   3       30.18       30.70      2.67 o
  13   0   3       63.92       59.33      5.46 o
   2   1   3      953.88      946.38      8.34 o
   3   1   3       40.34       29.41      0.73 o
   4   1   3       38.26       29.86      1.15 o
   5   1   3      514.81      486.63      8.86 o
   6   1   3       10.55       26.67      0.83 o
   7   1   3     1301.92     1251.14     10.99 o
   8   1   3      174.67      151.99      5.04 o
   9   1   3      139.29      138.89      3.34 o
  10   1   3       80.28       74.39      1.52 o
  11   1   3      453.17      483.00      7.55 o
  12   1   3        2.23        6.93      2.24 o
  13   1   3      166.27      162.29      8.01 o
   1   2   3       82.09       62.46      1.58 o
   2   2   3      392.10      419.10      4.31 o
   3   2   3     1790.87     1767.04     13.96 o
   4   2   3     4646.67     5058.76    113.34 o
   5   2   3     1340.92     1208.00     11.19 o
   6   2   3      710.51      761.22      7.40 o
   7   2   3     1143.76     1112.10     11.10 o
   8   2   3      145.96      146.84      2.44 o
   9   2   3       71.99       80.88      1.54 o
  10   2   3      273.19      248.83      3.94 o
  11   2   3      165.38      165.94      3.58 o
  12   2   3        0.62        1.53      2.31 o
  13   2   3        8.35        6.20      3.43 o
   1   3   3      588.32      571.90      4.55 o
   2   3   3      194.89      207.41      1.88 o
   3   3   3       26.01       23.55      0.55 o
   4   3   3      283.87      321.59      2.97 o
   5   3   3      159.17      113.01      1.47 o
   6   3   3       66.30       54.60      1.19 o
   7   3   3      670.00      697.10      8.13 o
   8   3   3       84.90       84.22      1.64 o
   9   3   3      558.83      582.31      6.79 o
  10   3   3       89.02       86.68      2.49 o
  11   3   3      255.74      269.74      5.09 o
  12   3   3        6.63        6.01      2.20 o
   0   4   3      187.49      187.08      2.43 o
   1   4   3     3011.14     2804.42     22.25 o
   2   4   3      392.15      413.72      3.65 o
   3   4   3     5027.29     4898.04     41.05 o
   4   4   3      162.93      169.42      1.76 o
   5   4   3     2002.93     1860.43     19.90 o
   6   4   3       12.45       15.02      0.64 o
   7   4   3      794.54      761.90     21.90 o
   8   4   3      141.22      132.61      7.76 o
   9   4   3      475.48      438.79     11.71 o
  10   4   3       29.63       33.46      2.00 o
  11   4   3      436.80      419.22     15.11 o
  12   4   3       11.74       14.01      2.56 o
   1   5   3       51.13       48.62      0.85 o
   2   5   3      130.28      153.63      3.22 o
   3   5   3     1425.81     1521.56     11.80 o
   4   5   3       44.16       38.12      0.76 o
   5   5   3        2.08        0.49      0.60 o
   6   5   3      173.32      164.72      1.92 o
   7   5   3      947.76     1028.36      9.41 o
   8   5   3       51.92       41.31      1.18 o
   9   5   3      336.15      326.05      4.60 o
  10   5   3        9.16        6.00      1.75 o
  11   5   3      404.93      425.43     24.93 o
  12   5   3       47.76       41.83      3.34 o
   0   6   3       33.79       27.54      0.97 o
   1   6   3     6769.76     6530.40     77.06 o
   2   6   3        5.66        6.89      1.03 o
   3   6   3     5818.40     5505.66     54.73 o
   4   6   3      117.92      149.06      2.55 o
   5   6   3     2709.34     2702.45     21.38 o
   6   6   3      211.28      211.65      2.23 o
   7   6   3      630.58      651.54      6.31 o
   8   6   3        2.50        1.04      0.76 o
   9   6   3     1229.97     1117.39     17.71 o
  10   6   3        1.74        0.36      1.75 o
  11   6   3      215.96      195.29      5.01 o
  12   6   3        6.47        2.23      3.71 o
   1   7   3     1434.57     1506.85     11.71 o
   2   7   3      963.84      997.46      8.43 o
   3   7   3       79.06       73.58      2.06 o
   4   7   3      305.36      293.16      2.82 o
   5   7   3      850.02      918.73      7.67 o
   6   7   3      147.59      149.22      4.13 o
   7   7   3       53.87       64.87      1.82 o
   8   7   3       27.26       30.84      1.20 o
   9   7   3      792.34      767.10     10.93 o
  10   7   3        5.69        4.95      3.76 o
  11   7   3      218.23      214.40      5.60 o
   0   8   3     2433.26     2610.33     30.45 o
   1   8   3     5967.99     5958.87     59.88 o
   2   8   3      263.21      260.92      2.66 o
   3   8   3     4316.41     4294.17     52.23 o
   4   8   3     1705.15     1723.99     14.67 o
   5   8   3     1980.18     2058.35     17.37 o
   6   8   3       80.09       78.96      1.45 o
   7   8   3      902.77      878.28     25.78 o
   8   8   3       95.45       77.86      1.86 o
   9   8   3      789.46      741.88     10.49 o
  10   8   3       61.87       55.16      2.59 o
  11   8   3       48.15       44.25      3.52 o
   1   9   3       11.63       12.68      1.05 o
   2   9   3       12.28        9.46      1.88 o
   3   9   3       66.18       68.21      1.36 o
   4   9   3       30.83       28.93      2.12 o
   5   9   3      845.29      839.06      7.67 o
   6   9   3      138.56      119.74      2.24 o
   7   9   3      163.19      179.44      2.92 o
   8   9   3       63.54       60.67      4.43 o
   9   9   3      283.80      252.05     12.13 o
  10   9   3        0.07        0.22      2.36 o
   0  10   3      302.61      297.61      5.58 o
   1  10   3     3871.45     3924.77     54.05 o
   2  10   3       96.16       84.56      1.86 o
   3  10   3     1039.09     1097.69     10.03 o
   4  10   3      112.15      100.33      1.88 o
   5  10   3     1729.51     1774.62     16.84 o
   6  10   3       12.85       16.33      1.41 o
   7  10   3      791.21      845.46     10.64 o
   8  10   3       15.09       17.35      2.04 o
   9  10   3      191.55      166.41      3.49 o
  10  10   3        5.11       11.63      3.12 o
   1  11   3       65.92       58.71      3.15 o
   2  11   3      170.16      171.98      6.37 o
   3  11   3        1.09        0.95      0.99 o
   4  11   3       45.30       43.23      1.45 o
   5  11   3      580.81      612.45     11.16 o
   6  11   3       89.75       89.00      2.45 o
   7  11   3      110.94      101.65      2.79 o
   8  11   3        3.25        5.94      4.25 o
   9  11   3      156.79      156.24      9.16 o
   0  12   3      947.80      949.62     17.35 o
   1  12   3     1644.44     1718.53     24.51 o
   2  12   3       17.31       17.22      1.37 o
   3  12   3      436.12      457.80      6.27 o
   4  12   3      446.29      473.21     14.44 o
   5  12   3      670.36      714.41     10.98 o
   6  12   3      178.00      184.84      3.43 o
   7  12   3      273.17      261.40      5.25 o
   8  12   3       56.74       68.50      2.91 o
   1  13   3      183.76      148.99      7.64 o
   2  13   3        1.67        2.31      2.02 o
   3  13   3       46.83       51.85      2.67 o
   4  13   3        0.00       -2.13      2.13 o
   5  13   3       76.68       70.06      2.64 o
   6  13   3        1.38        3.69      2.01 o
   7  13   3       83.88       76.59      2.91 o
   0  14   3       41.08       48.65      3.76 o
   1  14   3      496.57      518.94      8.39 o
   2  14   3        3.80        0.43      2.11 o
   3  14   3      414.06      422.52      7.92 o
   4  14   3        2.40        3.69      2.43 o
   5  14   3      179.28      181.52      4.40 o
   6  14   3        5.49        5.19      2.45 o
   1  15   3       12.78       15.99      2.86 o
   2  15   3        0.28        2.77      3.02 o
   3  15   3      102.42      107.60      4.46 o
   4  15   3        0.23       -2.83      2.83 o
   5  15   3       12.01       11.78      2.55 o
   0  16   3       61.03       49.26      5.70 o
   1  16   3      186.55      189.65      8.49 o
   2  16   3       11.17       12.74      3.47 o
   2   0   4    15929.72    12435.78    394.79 o
   4   0   4     1495.85     1306.56     17.71 o
   6   0   4     2131.40     2028.45     25.24 o
   8   0   4     1553.88     1537.44     21.96 o
  10   0   4      452.21      430.10      7.28 o
  12   0   4       14.36       14.32      2.43 o
   2   1   4       31.00       38.40      0.51 o
   3   1   4       12.64        8.46      1.15 o
   4   1   4      718.56      706.33      6.76 o
   5   1   4        1.18        8.01      0.73 o
   6   1   4      456.85      497.11      6.07 o
   7   1   4      722.32      735.32      7.01 o
   8   1   4        4.48        6.55      1.70 o
   9   1   4      244.65      237.70      3.02 o
  10   1   4      843.70      859.97      9.92 o
  11   1   4        0.37       -1.71      2.31 o
  12   1   4      124.51      121.28      4.06 o
  13   1   4        0.99       -4.94      6.73 o
   1   2   4      165.08      160.31      2.18 o
   2   2   4      746.36      624.92      5.22 o
   3   2   4     2824.48     2869.43     25.52 o
   5   2   4      122.35      130.00      1.57 o
   6   2   4      647.82      613.04      6.67 o
   7   2   4      275.03      288.57      3.15 o
   8   2   4     2430.91     2544.41     27.09 o
   9   2   4      919.44      937.73     18.74 o
  10   2   4       84.58       85.06      2.13 o
  11   2   4      131.02      140.82      3.34 o
  12   2   4      122.07      129.11      3.82 o
   1   3   4     1189.47     1079.35      8.86 o
   2   3   4      851.44      872.94      9.28 o
   3   3   4      186.63      224.76      1.95 o
   4   3   4       71.45       54.06      1.40 o
   5   3   4      261.98      331.74      7.04 o
   6   3   4      649.76      694.76      7.46 o
   7   3   4       54.09       62.75      3.46 o
   8   3   4      538.22      544.43      9.46 o
   9   3   4      108.00      100.08      1.84 o
  10   3   4      356.72      365.30     20.81 o
  11   3   4       54.22       52.26      2.79 o
  12   3   4      126.13      117.98      4.27 o
   0   4   4     1507.32     1397.67     15.29 o
   1   4   4      238.17      282.29      2.40 o
   2   4   4     7279.77     6780.91    194.49 o
   3   4   4       92.06       92.36      2.12 o
   4   4   4     4092.57     4126.58     35.05 o
   5   4   4       56.86       70.84      1.52 o
   6   4   4     3343.66     3462.23    103.73 o
   7   4   4        2.51        3.11      2.61 o
   8   4   4      214.45      226.29      3.14 o
   9   4   4      250.04      216.57      7.34 o
  10   4   4      415.23      443.27     21.23 o
  11   4   4       27.21       27.67      2.26 o
  12   4   4      148.02      132.33      5.03 o
   1   5   4     1268.41     1301.06     10.10 o
   2   5   4      666.32      688.81      5.98 o
   3   5   4      431.42      483.25      4.38 o
   4   5   4       23.71       15.60      0.79 o
   5   5   4        1.41        5.82      0.67 o
   6   5   4     1013.58     1022.94      8.95 o
   7   5   4      567.02      551.85      6.19 o
   8   5   4     1472.07     1457.66     37.25 o
   9   5   4       24.39       22.32      3.15 o
  10   5   4      113.01      129.35      6.73 o
  11   5   4        0.36        6.65      2.18 o
  12   5   4      119.65      115.47     12.19 o
   0   6   4     3453.02     3129.97     37.73 o
   1   6   4      117.94      129.82      1.52 o
   2   6   4     4598.74     4577.85     38.73 o
   3   6   4      520.13      571.58      9.77 o
   4   6   4     6857.01     6874.15    107.57 o
   5   6   4       40.40       31.82      1.70 o
   6   6   4     1391.16     1429.28     12.68 o
   7   6   4      174.34      174.22      2.67 o
   8   6   4      424.77      452.11      5.96 o
   9   6   4      222.17      187.07      3.36 o
  10   6   4      258.32      251.90      9.71 o
  11   6   4        1.99        1.40      2.23 o
  12   6   4      100.64       99.52      5.83 o
   1   7   4       72.13       73.61      2.24 o
   2   7   4       97.28       88.42      1.37 o
   3   7   4        0.05       -0.68      0.90 o
   4   7   4      702.44      688.46      6.49 o
   5   7   4      671.93      720.37      6.51 o
   6   7   4      435.12      438.95      4.37 o
   7   7   4       49.65       42.05      1.82 o
   8   7   4      640.62      641.38      8.30 o
   9   7   4        9.58        8.09      2.00 o
  10   7   4      356.76      367.29      6.50 o
  11   7   4        4.98        5.59      2.78 o
   0   8   4     1619.93     1622.25     19.29 o
   1   8   4       23.61       22.94      0.91 o
   2   8   4     5323.77     5374.97     52.05 o
   3   8   4      820.80      765.88      7.58 o
   4   8   4      920.31      946.21      8.29 o
   5   8   4       45.82       38.97      1.28 o
   6   8   4     1306.28     1403.73     31.24 o
   7   8   4      231.23      219.58      3.23 o
   8   8   4      426.36      420.71      6.98 o
   9   8   4       76.56       78.18      2.37 o
  10   8   4      213.22      227.61      5.72 o
  11   8   4        3.68        3.94      3.97 o
   1   9   4      187.71      197.40      2.32 o
   2   9   4        5.50        2.32      1.14 o
   3   9   4      536.87      566.02      6.20 o
   4   9   4      905.01      924.15     15.89 o
   5   9   4      107.75      112.25      2.09 o
   6   9   4      155.93      173.11      2.80 o
   7   9   4        0.05        0.68      1.76 o
   8   9   4      245.23      240.36      3.90 o
   9   9   4       47.42       40.20      2.23 o
  10   9   4      207.71      208.53      6.67 o
   0  10   4     1212.59     1215.20     17.59 o
   1  10   4       16.46       17.73      1.07 o
   2  10   4     1479.15     1545.46     14.86 o
   3  10   4      180.93      172.51      2.59 o
   4  10   4      298.04      315.75      7.28 o
   5  10   4        1.53        2.48      1.40 o
   6  10   4      503.65      497.18     11.65 o
   7  10   4       22.11       19.16      2.37 o
   8  10   4      156.60      161.79      4.19 o
   9  10   4        0.17       -0.18      3.03 o
  10  10   4       37.81       27.34      4.04 o
   1  11   4       22.28       13.76      1.16 o
   2  11   4       12.26       15.02      2.18 o
   3  11   4       87.93       92.93      2.42 o
   4  11   4      170.46      179.47      3.16 o
   5  11   4      193.49      173.70      3.12 o
   6  11   4      103.85      106.49      6.31 o
   7  11   4        3.41        2.71      1.92 o
   8  11   4      144.75      154.56      8.86 o
   9  11   4        2.07        2.53      2.53 o
   0  12   4      344.78      403.41      8.25 o
   1  12   4       77.84       82.99      2.26 o
   2  12   4      415.37      451.98      6.75 o
   3  12   4      193.45      200.26      6.85 o
   4  12   4        4.91        5.96      1.89 o
   5  12   4       33.06       35.33      2.24 o
   6  12   4      340.21      355.15      8.74 o
   7  12   4       65.95       73.26      5.94 o
   8  12   4       14.67       12.49      2.44 o
   1  13   4        0.23       -0.88      4.67 o
   2  13   4       15.74       14.75      6.19 o
   3  13   4        0.48        2.99      2.61 o
   4  13   4       31.61       35.41      2.73 o
   5  13   4        2.00        3.31      1.92 o
   6  13   4       48.64       43.28      3.15 o
   7  13   4        1.90        5.63      2.13 o
   0  14   4       85.49       89.78      4.97 o
   1  14   4        5.70        6.10      3.52 o
   2  14   4       88.77      101.98      5.70 o
   3  14   4       29.75       32.11      3.09 o
   4  14   4      227.59      220.94     10.74 o
   5  14   4        3.39       -1.44      2.51 o
   6  14   4       57.14       52.82      2.96 o
   1  15   4       56.59       47.84      4.34 o
   2  15   4        7.60        9.15      3.26 o
   3  15   4       28.78       37.01      4.02 o
   4  15   4        2.30       -0.38      2.65 o
   0  16   4       40.33       49.02      5.22 o
   1  16   4        3.71       10.57      3.64 o
   1   0   5     1668.19     1346.35     15.77 o
   3   0   5      485.30      405.35      5.94 o
   5   0   5        9.26       19.41      0.97 o
   7   0   5      229.65      198.61      3.52 o
   9   0   5      104.37      104.58      2.79 o
  11   0   5        9.44        4.49      2.43 o
   1   1   5       61.60       54.76      1.33 o
   2   1   5       70.18      125.67      1.45 o
   3   1   5     3963.80     3839.91    136.07 o
   4   1   5      439.19      416.43      4.28 o
   5   1   5     1017.82      971.84     15.83 o
   6   1   5       73.67       82.67      1.41 o
   7   1   5      741.76      802.43      7.67 o
   8   1   5      201.28      204.04      2.74 o
   9   1   5      512.43      559.95      7.89 o
  10   1   5      155.30      151.53      3.30 o
  11   1   5      607.86      642.65      9.48 o
  12   1   5       21.74       22.11      2.09 o
   1   2   5     3452.07     3247.75     25.65 o
   2   2   5        1.37       -0.38      0.97 o
   3   2   5     1909.70     1731.48     15.10 o
   4   2   5     3623.82     3832.00     38.50 o
   5   2   5      359.12      264.79      2.94 o
   6   2   5      305.70      308.14      4.61 o
   7   2   5      971.37     1020.55      9.53 o
   8   2   5      634.32      663.09      7.83 o
   9   2   5        9.16       11.26      1.03 o
  10   2   5       48.32       46.27      1.71 o
  11   2   5       46.67       50.36      2.31 o
  12   2   5       16.75       15.38      3.58 o
   1   3   5        0.82        7.12      0.47 o
   2   3   5      489.33      495.51      7.34 o
   3   3   5     1575.34     1700.05     13.04 o
   4   3   5       69.72       93.68      1.08 o
   5   3   5      712.36      746.04      6.67 o
   6   3   5        5.06        8.72      1.27 o
   7   3   5     1494.79     1559.40     15.31 o
   8   3   5       18.76       20.15      0.99 o
   9   3   5      408.24      444.28      8.98 o
  10   3   5       96.46       96.40      3.15 o
  11   3   5      355.05      381.27      6.74 o
  12   3   5        1.67        9.25      2.92 o
   0   4   5     4392.62     4831.32     57.63 o
   2   4   5       14.51       20.64      0.51 o
   3   4   5     3998.32     3718.31     30.59 o
   4   4   5      652.47      707.34      5.80 o
   5   4   5     2677.28     2685.09     21.26 o
   6   4   5        5.93        9.62      0.79 o
   7   4   5     1103.67     1093.56     11.74 o
   8   4   5      192.79      174.19      2.67 o
   9   4   5      484.17      485.07     11.04 o
  10   4   5       12.36       12.77      1.86 o
  11   4   5       68.71       77.52      4.79 o
  12   4   5       30.61       24.99      4.49 o
   1   5   5     2962.63     3360.51     25.22 o
   2   5   5      123.84      112.73      1.40 o
   3   5   5     1567.94     1679.59     13.41 o
   4   5   5       11.91       24.06      0.78 o
   5   5   5       25.72       16.69      1.33 o
   6   5   5       67.27       77.94      1.27 o
   7   5   5      633.14      689.62     12.13 o
   8   5   5        6.23       14.07      3.34 o
   9   5   5     1129.83     1163.80     17.96 o
  10   5   5        0.95        2.10      1.73 o
  11   5   5      218.26      229.20      6.29 o
  12   5   5        8.60       11.04      4.49 o
   0   6   5      511.02      590.37      6.92 o
   1   6   5     8309.81     7953.86    124.69 o
   2   6   5      442.36      438.78      3.90 o
   3   6   5     7478.35     7515.88    166.86 o
   4   6   5      241.34      275.58      2.90 o
   5   6   5     2951.80     2835.50     52.66 o
   6   6   5      174.13      167.52      1.95 o
   7   6   5     1280.91     1362.59     51.87 o
   8   6   5        6.33        8.71      1.32 o
   9   6   5      619.37      577.97      8.36 o
  10   6   5       14.56       18.14      2.24 o
  11   6   5      281.44      281.73      7.76 o
   1   7   5        8.91       11.14      0.81 o
   2   7   5       69.34       66.77      1.14 o
   3   7   5        2.92       -1.03      1.03 o
   4   7   5       19.07       14.93      0.98 o
   5   7   5      793.62      788.07      7.15 o
   6   7   5      242.47      230.54      2.71 o
   7   7   5      510.52      506.41      6.13 o
   8   7   5        1.02        0.93      1.30 o
   9   7   5      256.48      251.82      4.90 o
  10   7   5       30.03       27.94      3.15 o
  11   7   5      144.71      122.12      6.30 o
   0   8   5      782.55      848.67     10.56 o
   1   8   5     3270.52     3306.25     29.96 o
   2   8   5        0.65        5.47      0.87 o
   3   8   5     3321.52     3302.36     27.91 o
   4   8   5     2084.12     2084.33     18.16 o
   5   8   5     3444.53     3626.65     34.66 o
   6   8   5      205.95      196.27      4.13 o
   7   8   5      607.47      585.48     11.34 o
   8   8   5       68.40       62.79      2.97 o
   9   8   5      517.91      520.32      9.04 o
  10   8   5       12.57       12.09      2.58 o
  11   8   5       44.01       31.17      4.24 o
   1   9   5        0.23       -0.99      0.99 o
   2   9   5        3.35        3.10      2.18 o
   3   9   5       89.63       93.46      1.83 o
   4   9   5       31.83       32.73      1.40 o
   5   9   5      747.56      767.77      8.36 o
   6   9   5        3.60        3.57      1.21 o
   7   9   5       63.34       59.25      2.01 o
   8   9   5       27.77       21.03      1.63 o
   9   9   5      157.67      134.22      7.10 o
  10   9   5        9.74        7.79      2.84 o
   0  10   5      284.17      260.00      4.73 o
   1  10   5      862.85      852.50      9.53 o
   2  10   5       13.09       10.87      1.25 o
   3  10   5     1172.91     1235.33     25.90 o
   4  10   5       26.38       26.30      1.52 o
   5  10   5      907.82      896.17     10.43 o
   6  10   5       65.44       61.07      5.34 o
   7  10   5      391.43      382.89      5.73 o
   8  10   5        5.57        5.16      1.92 o
   9  10   5      284.40      252.09      5.36 o
  10  10   5        4.05        4.69      3.73 o
   1  11   5        3.87        0.05      1.70 o
   2  11   5        7.31        7.29      1.74 o
   3  11   5       43.59       43.00      1.80 o
   4  11   5       78.27       71.12      2.18 o
   5  11   5      131.49      122.41      2.79 o
   6  11   5       95.25      100.42      4.00 o
   7  11   5       39.58       30.71      2.02 o
   8  11   5       47.33       51.28      7.40 o
   9  11   5       66.76       68.59      5.70 o
   0  12   5      215.15      194.61      4.97 o
   1  12   5      273.86      291.93      5.15 o
   2  12   5       55.84       61.64      2.83 o
   3  12   5      260.08      257.12      4.23 o
   4  12   5      740.07      739.36      9.60 o
   5  12   5      668.44      682.11      9.15 o
   6  12   5        3.77        3.90      2.13 o
   7  12   5       94.61       94.50      5.34 o
   8  12   5       30.59       42.58      3.49 o
   1  13   5        0.14       -1.51      1.51 o
   2  13   5        0.24       -1.78      1.78 o
   3  13   5       17.13       13.60      3.58 o
   4  13   5        5.84        3.02      1.91 o
   5  13   5       77.35       68.29      2.74 o
   6  13   5        2.51        3.07      2.06 o
   7  13   5       37.31       29.41      4.25 o
   0  14   5        3.11        6.55      3.88 o
   1  14   5      251.16      280.16     17.83 o
   2  14   5        2.93        1.05      2.74 o
   3  14   5      139.94      138.52      4.19 o
   4  14   5       49.45       58.64      6.67 o
   5  14   5       95.10       81.09      6.98 o
   6  14   5       10.41       17.32      2.72 o
   1  15   5       42.03       49.61      4.37 o
   2  15   5        1.90        4.34      3.37 o
   3  15   5       63.58       70.12      6.19 o
   4  15   5        0.61       -3.06      3.06 o
   0   0   6     2707.21     2408.56     45.86 o
   2   0   6     3628.34     3376.50     48.65 o
   6   0   6      590.16      612.94      8.61 o
   8   0   6      305.31      305.01      5.46 o
  10   0   6      302.17      291.06      7.28 o
  12   0   6      122.29      123.51      6.67 o
   1   1   6     1276.17     1213.10     10.12 o
   2   1   6      343.23      350.24      3.54 o
   3   1   6       53.91       62.07      1.76 o
   4   1   6      818.98      787.89      6.90 o
   5   1   6      282.79      316.03      6.92 o
   6   1   6     1435.66     1504.72     14.70 o
   7   1   6        0.63        1.75      1.40 o
   8   1   6      294.20      309.96      6.98 o
   9   1   6        4.38        4.45      1.62 o
  10   1   6      435.09      465.10      7.16 o
  11   1   6       10.30       10.02      3.34 o
  12   1   6      113.99      110.16      6.19 o
   1   2   6     2037.17     2187.19     17.17 o
   2   2   6     5208.52     4779.96     48.00 o
   3   2   6       15.11       12.55      0.49 o
   4   2   6     2918.36     3097.07     29.94 o
   5   2   6      166.27      177.65      2.79 o
   6   2   6     1316.46     1316.91     12.45 o
   7   2   6     1135.98     1179.54     13.06 o
   8   2   6     1536.58     1627.76     17.18 o
   9   2   6       27.51       23.49      1.15 o
  10   2   6       97.66      103.07      3.28 o
  11   2   6       30.25       29.31      1.88 o
  12   2   6       30.93       36.81      3.28 o
   1   3   6      403.51      460.82      4.61 o
   2   3   6      643.54      713.25      9.65 o
   3   3   6      125.37      138.07      1.50 o
   4   3   6      918.90      917.39      7.84 o
   5   3   6        8.15       10.13      0.55 o
   6   3   6      678.99      655.80      6.43 o
   7   3   6        1.76        4.75      3.40 o
   8   3   6      220.00      238.68      9.46 o
   9   3   6        1.89        4.16      1.23 o
  10   3   6      673.51      724.13     14.56 o
  11   3   6       28.26       33.90      2.24 o
  12   3   6      180.32      176.00      6.10 o
   0   4   6     6226.76     5830.44     75.10 o
   1   4   6      836.36      873.75      7.32 o
   2   4   6     8324.92     8263.16    580.97 o
   3   4   6       15.83       12.06      0.55 o
   4   4   6     4478.43     4332.98     41.61 o
   5   4   6        1.60        1.88      0.61 o
   6   4   6     2400.12     2403.07     21.68 o
   7   4   6      490.70      497.00     13.77 o
   8   4   6      640.51      737.31     13.77 o
   9   4   6        0.03        2.36      0.94 o
  10   4   6      242.75      247.85      4.66 o
  11   4   6        4.58       -1.23      4.55 o
  12   4   6       46.54       44.53      6.07 o
   1   5   6        0.10        0.72      0.85 o
   2   5   6      436.49      421.95      4.13 o
   3   5   6      203.15      198.83      2.10 o
   4   5   6       97.02      103.79      1.25 o
   5   5   6      325.01      366.01      3.24 o
   6   5   6      505.58      551.13      5.48 o
   7   5   6        2.90       -0.83      0.83 o
   8   5   6     1200.23     1204.49     13.76 o
   9   5   6        1.11        5.34      2.18 o
  10   5   6      187.60      210.03      4.65 o
  11   5   6        6.47        5.44      2.56 o
  12   5   6       34.21       37.61      5.82 o
   0   6   6     4845.89     5017.92     56.54 o
   1   6   6       74.35       64.74      1.11 o
   2   6   6     3372.83     3213.21     25.95 o
   3   6   6      272.23      300.76      4.19 o
   4   6   6     4502.01     4836.45     52.14 o
   5   6   6      160.00      172.56      1.95 o
   6   6   6      946.46      957.03      8.31 o
   7   6   6        1.33        1.40      1.94 o
   8   6   6      534.24      546.18      6.82 o
   9   6   6        5.80        8.41      2.06 o
  10   6   6      113.14      114.30      3.34 o
  11   6   6       42.50       50.84      7.58 o
   1   7   6       49.00       45.35      1.40 o
   2   7   6      156.21      146.08      1.74 o
   3   7   6      102.87      106.95      2.85 o
   4   7   6      308.20      316.90      3.28 o
   5   7   6      444.76      469.91      5.52 o
   6   7   6      137.68      134.55      4.43 o
   7   7   6       12.78       12.12      0.79 o
   8   7   6      391.26      391.55      6.08 o
   9   7   6       18.01       16.69      3.22 o
  10   7   6      235.19      226.50     15.11 o
  11   7   6       11.02       11.44      6.13 o
   0   8   6     1032.33      999.00     12.50 o
   1   8   6      920.97      921.00     10.25 o
   2   8   6     2786.73     2922.91     22.55 o
   3   8   6       81.13       81.79      2.43 o
   4   8   6       13.04       13.48      1.05 o
   5   8   6      650.42      662.41      7.64 o
   6   8   6     1684.52     1693.34     16.94 o
   7   8   6      262.67      259.72     12.92 o
   8   8   6      123.52      123.61      4.73 o
   9   8   6       41.88       34.07      4.25 o
  10   8   6      133.28      145.32      4.91 o
   1   9   6       84.11       87.52      1.71 o
   2   9   6       29.85       26.26      1.19 o
   3   9   6       17.34       12.36      1.70 o
   4   9   6      198.96      189.74      2.83 o
   5   9   6      177.86      181.17      2.57 o
   6   9   6      308.30      308.14      4.37 o
   7   9   6      109.91      105.87      3.70 o
   8   9   6      191.64      168.07      3.41 o
   9   9   6        8.18       11.51      3.52 o
  10   9   6       44.05       49.02      3.43 o
   0  10   6      101.22      100.34      3.03 o
   1  10   6      480.19      476.47     10.19 o
   2  10   6      251.36      240.41      3.35 o
   3  10   6       31.70       33.87      2.37 o
   4  10   6     1222.96     1265.55     13.66 o
   5  10   6      127.78      110.59      2.97 o
   6  10   6       64.25       64.02      1.89 o
   7  10   6       87.72       90.81      2.67 o
   8  10   6       38.53       39.85      2.45 o
   9  10   6        1.45        4.28      3.47 o
   1  11   6      168.50      157.29      7.16 o
   2  11   6        0.99        1.43      2.55 o
   3  11   6       73.80       77.04      3.58 o
   4  11   6       85.56       83.60      2.40 o
   5  11   6       22.54       22.12      3.15 o
   6  11   6       42.75       32.25      1.88 o
   7  11   6        1.93       -0.85      1.86 o
   8  11   6      211.87      215.04     13.04 o
   9  11   6        5.94        9.72      3.40 o
   0  12   6       67.58       84.69      4.61 o
   1  12   6        0.32       -1.30      1.71 o
   2  12   6      794.74      776.07     10.07 o
   3  12   6       79.95       72.00      2.37 o
   4  12   6       11.02       15.50      5.76 o
   5  12   6       34.35       35.01      2.13 o
   6  12   6      396.73      408.64     22.51 o
   7  12   6       35.00       34.14      2.66 o
   8  12   6       40.72       33.12      3.30 o
   1  13   6        0.32       -2.57      2.57 o
   2  13   6        0.24       -1.10      2.77 o
   3  13   6      135.18      144.85      6.79 o
   4  13   6       90.52       83.75      2.78 o
   5  13   6       65.34       65.40      2.62 o
   6  13   6       33.17       38.51      3.46 o
   7  13   6        0.01       -2.48      2.48 o
   0  14   6      376.41      383.75     12.50 o
   1  14   6       51.17       55.02      3.18 o
   2  14   6       91.09       85.18      3.49 o
   3  14   6        0.04        5.03      2.56 o
   4  14   6      373.53      393.52      8.88 o
   5  14   6       95.88       98.25      3.64 o
   1  15   6        5.15        3.75      5.46 o
   2  15   6        7.82        8.37      3.35 o
   3  15   6        5.60        7.18      3.46 o
   1   0   7     4547.16     4145.10     53.75 o
   3   0   7     6984.37     6690.52    150.32 o
   5   0   7     3235.92     3064.81     37.37 o
   7   0   7      568.96      546.21      8.74 o
   9   0   7      567.90      592.68     11.77 o
  11   0   7      337.32      359.73     11.65 o
   1   1   7       62.30       67.64      0.86 o
   2   1   7        2.13        0.96      0.47 o
   3   1   7      244.03      231.89      2.44 o
   4   1   7       46.91       63.98      2.06 o
   5   1   7      356.66      307.19      3.94 o
   6   1   7       63.39       65.19      1.25 o
   7   1   7     1128.28     1194.39     14.86 o
   8   1   7       43.52       47.35      2.67 o
   9   1   7      333.79      343.51      5.53 o
  10   1   7       15.91       14.52      1.72 o
  11   1   7      314.96      330.50     10.25 o
  12   1   7       21.18       24.26      3.43 o
   1   2   7     2237.33     2061.33     16.73 o
   2   2   7      287.52      278.62      2.74 o
   3   2   7     5040.66     4758.68     85.96 o
   4   2   7        4.96       18.83      0.91 o
   5   2   7     2336.00     2328.95     22.01 o
   6   2   7      479.03      482.82      5.13 o
   7   2   7     1356.65     1356.94     30.33 o
   8   2   7     1164.83     1259.41     14.92 o
   9   2   7       13.04       12.65      2.24 o
  10   2   7        2.52        5.34      1.82 o
  11   2   7      252.50      243.75      5.59 o
  12   2   7       15.07       16.25      2.65 o
   1   3   7     1789.71     2088.08     16.81 o
   2   3   7      185.21      229.17      2.12 o
   3   3   7       56.83       53.35      1.27 o
   4   3   7        0.17        0.36      0.73 o
   5   3   7      868.96      892.95      8.07 o
   6   3   7      102.11      107.11      1.60 o
   7   3   7      935.36     1002.34     32.33 o
   8   3   7      260.69      256.86     15.29 o
   9   3   7      113.87      111.36      2.62 o
  10   3   7      198.54      201.43     10.56 o
  11   3   7      349.34      343.83     11.47 o
  12   3   7        2.95        1.70      2.62 o
   0   4   7     6455.21     6356.63    141.83 o
   1   4   7     2099.48     1921.06     15.19 o
   2   4   7      340.83      382.92      3.56 o
   3   4   7     1478.69     1481.83     17.47 o
   4   4   7       12.04       16.73      0.67 o
   5   4   7      948.75      891.36     12.68 o
   6   4   7      590.56      560.33      5.57 o
   7   4   7      553.62      587.60      7.30 o
   8   4   7      737.84      723.36      9.21 o
   9   4   7      487.26      467.84     13.59 o
  10   4   7       49.87       46.58      2.35 o
  11   4   7        6.67       10.72      2.33 o
  12   4   7       25.20       20.51      3.79 o
   1   5   7     1470.38     1595.18     12.81 o
   2   5   7        2.55        6.82      0.43 o
   3   5   7      578.56      566.25      5.02 o
   4   5   7      195.69      207.56      2.31 o
   5   5   7       27.04       25.60      0.72 o
   6   5   7       38.29       34.59      2.37 o
   7   5   7       44.59       52.85      1.82 o
   8   5   7       51.58       46.21      1.58 o
   9   5   7      948.35      921.74     45.19 o
  10   5   7        0.47        4.50      2.54 o
  11   5   7      167.04      166.53      7.46 o
   0   6   7       47.23       41.25      1.21 o
   1   6   7     1732.68     1737.49     13.60 o
   2   6   7      262.58      275.11      2.79 o
   3   6   7     1340.66     1311.58     12.74 o
   4   6   7      704.61      705.55      6.64 o
   5   6   7      478.02      466.30      4.66 o
   6   6   7       21.34       21.71      0.84 o
   7   6   7      570.67      538.56      8.43 o
   8   6   7       35.54       31.62      1.24 o
   9   6   7      199.13      187.05      5.02 o
  10   6   7       33.00       26.40      7.95 o
  11   6   7       80.26       84.51      4.81 o
   1   7   7        4.79        4.55      1.40 o
   2   7   7       48.18       46.85      1.16 o
   3   7   7       44.09       44.70      1.21 o
   4   7   7      363.02      341.67      6.67 o
   5   7   7      297.74      292.16      3.38 o
   6   7   7        1.07        0.07      0.78 o
   7   7   7      466.00      472.74      6.31 o
   8   7   7        7.90        7.04      1.29 o
   9   7   7       96.07      104.65      4.35 o
  10   7   7       17.78       24.30      9.34 o
  11   7   7      107.36      108.02      6.70 o
   0   8   7     2116.76     2158.27     27.18 o
   1   8   7     2753.61     2822.38     25.05 o
   2   8   7      239.30      245.83      4.19 o
   3   8   7      550.90      561.47      6.22 o
   4   8   7      133.40      131.33      1.98 o
   5   8   7     1730.10     1784.88     16.92 o
   6   8   7      180.35      168.80      2.52 o
   7   8   7      447.77      475.54      6.26 o
   8   8   7       42.42       39.95      2.55 o
   9   8   7      146.33      141.56      5.33 o
  10   8   7       31.45       41.92      4.61 o
   1   9   7      441.09      441.44      4.88 o
   2   9   7        9.45       10.44      1.16 o
   3   9   7       23.62       25.46      1.45 o
   4   9   7       81.55       92.10      4.13 o
   5   9   7      336.72      336.32      4.04 o
   6   9   7       69.69       68.89      1.86 o
   7   9   7       64.23       57.11      1.84 o
   8   9   7        0.12       -2.42      2.42 o
   9   9   7      202.98      202.65      8.25 o
  10   9   7        6.05        6.33      4.22 o
   0  10   7      484.06      561.98     10.07 o
   1  10   7     2103.16     2120.08     22.20 o
   2  10   7      102.15       97.10      3.82 o
   3  10   7     1572.27     1596.53     53.32 o
   4  10   7       96.91       90.26      3.52 o
   5  10   7      576.22      585.62      6.73 o
   6  10   7       55.17       52.25      1.72 o
   7  10   7      291.63      286.41      4.97 o
   8  10   7        1.62       -0.45      2.85 o
   9  10   7      402.53      399.65     11.02 o
   1  11   7       86.88       76.18      2.19 o
   2  11   7        2.19        3.15      1.66 o
   3  11   7       92.09       93.04      2.40 o
   4  11   7        0.18        0.59      1.46 o
   5  11   7      106.26      106.02      2.38 o
   6  11   7       22.57       18.63      3.88 o
   7  11   7       48.63       49.34      3.46 o
   8  11   7       30.01       35.91     10.13 o
   0  12   7       78.53       58.60      3.76 o
   1  12   7     1006.01     1066.64     20.32 o
   2  12   7       24.06       22.65      2.07 o
   3  12   7      990.03      991.62     12.34 o
   4  12   7      247.13      235.89      4.11 o
   5  12   7      721.21      716.36     20.99 o
   6  12   7        9.04       11.36      2.04 o
   7  12   7      133.81      123.65      9.58 o
   1  13   7        9.97       11.79      4.31 o
   2  13   7        0.25       -2.69      2.69 o
   3  13   7        1.80        0.54      3.76 o
   4  13   7       22.05       26.66      2.45 o
   5  13   7      289.06      277.29     10.56 o
   6  13   7       21.76       18.67      3.82 o
   0  14   7       11.94       18.56      4.00 o
   1  14   7      590.95      595.20     10.59 o
   2  14   7       21.33       17.95      2.76 o
   3  14   7      289.63      275.43      6.35 o
   4  14   7      117.84      130.31      4.11 o
   5  14   7      136.72      134.12      6.55 o
   1  15   7       59.66       48.31      3.71 o
   2  15   7        2.89        3.34      3.28 o
   3  15   7       77.72       75.16      7.22 o
   0   0   8     1609.21     1419.63     23.17 o
   2   0   8     7712.45     7359.14    163.91 o
   6   0   8     2788.55     2723.89     37.25 o
   8   0   8      512.23      524.49     10.56 o
  10   0   8      977.48     1014.28     19.65 o
  12   0   8      477.53      494.77     18.20 o
   1   1   8     1150.27     1131.64      9.52 o
   2   1   8      259.61      318.74      7.28 o
   3   1   8      420.70      418.02      4.15 o
   4   1   8        2.77        9.85      1.64 o
   5   1   8      286.58      286.13      2.76 o
   6   1   8     1089.83     1195.71     12.01 o
   7   1   8       40.64       39.83      1.30 o
   8   1   8      322.31      332.21      6.92 o
   9   1   8       81.91       84.39      2.52 o
  10   1   8      133.72      140.38      9.83 o
  11   1   8       20.05       26.59      2.77 o
  12   1   8      124.54      110.57      4.76 o
   1   2   8       33.63       30.23      1.82 o
   2   2   8     4036.60     3808.50     32.17 o
   3   2   8      757.47      784.17      7.36 o
   4   2   8     4604.43     4510.40    129.39 o
   5   2   8       15.65       21.79      0.67 o
   6   2   8     2147.01     2288.17     65.21 o
   7   2   8      173.69      178.77      3.15 o
   8   2   8     1473.41     1569.04     18.20 o
   9   2   8      324.01      317.17      5.65 o
  10   2   8      380.56      402.44      6.98 o
  11   2   8        7.51        7.58      6.61 o
  12   2   8      154.17      129.15      8.67 o
   1   3   8     3694.27     3698.50     29.21 o
   2   3   8       13.13       24.20      2.43 o
   3   3   8      140.09      125.46      1.63 o
   4   3   8      308.65      342.41      3.68 o
   5   3   8       45.23       38.34      0.75 o
   6   3   8      209.34      202.81      2.91 o
   7   3   8      807.74      852.00     10.85 o
   8   3   8       33.68       28.72      2.43 o
   9   3   8      191.90      183.54      3.21 o
  10   3   8      446.26      445.07      8.44 o
  11   3   8        5.97        5.40      2.58 o
  12   3   8      213.30      218.70      9.80 o
   0   4   8     1622.55     1477.63     17.23 o
   1   4   8      220.73      196.22      1.97 o
   2   4   8     1280.28     1183.62      9.58 o
   3   4   8      160.91      158.28      1.83 o
   4   4   8      896.97      915.32      8.37 o
   5   4   8       18.60       17.84      0.97 o
   6   4   8      705.18      712.28      8.74 o
   7   4   8       52.30       56.38      1.48 o
   8   4   8      694.94      764.99      9.99 o
   9   4   8      433.93      412.29      8.55 o
  10   4   8      126.01      114.19      6.67 o
  11   4   8        0.45        0.40      7.76 o
   1   5   8        0.89       10.40      1.09 o
   2   5   8      297.13      319.67      3.82 o
   3   5   8       28.99       18.51      0.79 o
   4   5   8       53.18       44.86      0.93 o
   5   5   8      128.98      115.09      1.71 o
   6   5   8       51.78       55.10      1.25 o
   7   5   8        6.34        5.47      1.58 o
   8   5   8      431.66      410.47     15.95 o
   9   5   8        2.11        7.03      5.04 o
  10   5   8      251.34      258.30      7.85 o
  11   5   8        0.03        2.56      4.61 o
   0   6   8     1202.72     1192.03     13.83 o
   1   6   8      126.25      117.30      1.41 o
   2   6   8      649.87      653.61      7.52 o
   3   6   8       85.23       92.92      3.22 o
   4   6   8      132.81      153.06      3.40 o
   5   6   8      175.77      170.87      2.23 o
   6   6   8      367.05      384.98      4.53 o
   7   6   8       47.95       42.96      1.59 o
   8   6   8      193.48      178.91      3.54 o
   9   6   8        3.93        5.87      3.82 o
  10   6   8       33.20       34.13      4.06 o
  11   6   8        2.49        9.57      3.25 o
   1   7   8       43.26       27.38      0.98 o
   2   7   8      344.21      335.54      3.51 o
   3   7   8      541.86      531.90      5.68 o
   4   7   8      225.79      200.77      2.85 o
   5   7   8      352.49      350.96      4.12 o
   6   7   8       65.84       63.77      4.19 o
   7   7   8        2.50        5.32      1.18 o
   8   7   8      219.00      225.97      4.85 o
   9   7   8        0.16       -1.48      3.28 o
  10   7   8      170.10      169.34      7.04 o
   0   8   8     2211.74     2212.26     28.27 o
   1   8   8      185.16      184.41      4.31 o
   2   8   8      882.43      897.22      9.00 o
   3   8   8      195.25      199.17      4.00 o
   4   8   8       40.38       36.53      1.45 o
   5   8   8      138.74      126.73      2.27 o
   6   8   8      649.16      664.53      7.75 o
   7   8   8      128.50      117.98      3.03 o
   8   8   8       98.19      103.78      4.43 o
   9   8   8        3.49       -0.97      2.94 o
  10   8   8       12.13       11.00      4.85 o
   1   9   8       11.29       11.78      1.29 o
   2   9   8       30.92       30.12      1.37 o
   3   9   8       12.82       11.19      1.52 o
   4   9   8      212.75      222.72      3.54 o
   5   9   8        1.44        2.48      1.76 o
   6   9   8      357.67      364.48     12.92 o
   7   9   8        4.17        4.85      2.37 o
   8   9   8      322.51      332.58      8.26 o
   9   9   8        0.01        1.44      3.69 o
   0  10   8      226.10      263.88      5.70 o
   1  10   8        9.59        9.02      1.52 o
   2  10   8     1658.72     1685.42     19.66 o
   3  10   8       45.62       52.41      2.19 o
   4  10   8     1404.92     1410.63     33.97 o
   5  10   8        2.33        3.50      1.46 o
   6  10   8      225.38      233.78      5.58 o
   7  10   8       15.79       13.78      2.01 o
   8  10   8        4.59        2.96      2.90 o
   9  10   8        0.06        8.11      5.28 o
   1  11   8        0.56        2.00      1.63 o
   2  11   8       71.71       68.46      2.21 o
   3  11   8        0.11        0.87      2.04 o
   4  11   8      210.16      209.01      3.96 o
   5  11   8       12.85       13.67      1.71 o
   6  11   8      132.39      134.81      3.99 o
   7  11   8        0.00        5.24      2.74 o
   8  11   8      278.71      297.41     28.57 o
   0  12   8      958.67     1007.61     19.17 o
   1  12   8        0.47        0.85      2.32 o
   2  12   8     1264.31     1295.59     16.10 o
   3  12   8       58.38       57.21      2.50 o
   4  12   8      289.54      296.49      5.23 o
   5  12   8        4.82        4.49      4.37 o
   6  12   8      223.62      210.83     10.62 o
   7  12   8       10.46       17.77      3.15 o
   1  13   8        0.95        2.43      2.23 o
   2  13   8       19.84       14.07      3.46 o
   3  13   8      151.49      153.82      4.35 o
   4  13   8      272.26      254.39      6.37 o
   5  13   8      107.64      103.78      4.06 o
   6  13   8       82.00       80.08      4.67 o
   0  14   8      682.14      636.48     16.14 o
   1  14   8       12.99       10.78      2.86 o
   2  14   8      421.93      400.75     10.19 o
   3  14   8       13.63       19.62      2.96 o
   4  14   8      215.73      243.47      6.47 o
   1  15   8        1.12       -3.00      3.00 o
   1   0   9     1990.20     2004.18     22.93 o
   3   0   9     6692.50     6919.46    154.08 o
   5   0   9      875.37      908.61     10.07 o
   7   0   9      374.77      385.82      7.89 o
   9   0   9      822.82      854.50     16.99 o
  11   0   9      419.81      428.28     16.26 o
   1   1   9        0.50        1.38      0.49 o
   2   1   9        1.20        4.48      0.64 o
   3   1   9      865.60      928.31      8.54 o
   4   1   9       19.09       23.23      0.85 o
   5   1   9      221.76      212.13      3.88 o
   6   1   9       23.49       26.55      0.66 o
   7   1   9      463.13      494.05     16.32 o
   8   1   9       17.63       19.16      1.88 o
   9   1   9      315.03      351.42     23.42 o
  10   1   9       35.62       34.32      2.62 o
  11   1   9      453.48      475.94     12.61 o
   0   2   9     1121.64     1178.80     14.92 o
   1   2   9     3222.95     3086.53     24.58 o
   2   2   9      446.06      517.02      5.16 o
   3   2   9     2748.62     2914.58     24.14 o
   4   2   9       41.05       35.90      1.27 o
   5   2   9     1648.32     1613.02     21.60 o
   6   2   9       15.57       21.25      5.52 o
   7   2   9      818.83      846.99     12.31 o
   8   2   9        3.12        6.78      2.18 o
   9   2   9      299.16      304.58      6.31 o
  10   2   9       51.87       53.53      2.97 o
  11   2   9      117.50      111.55      4.57 o
   1   3   9       11.23        4.25      0.64 o
   2   3   9       36.11       47.57      0.94 o
   3   3   9       44.36       37.65      1.70 o
   4   3   9        1.60        1.77      0.73 o
   5   3   9      666.51      692.37     12.13 o
   6   3   9      124.80      122.59      3.58 o
   7   3   9      299.22      339.24      8.80 o
   8   3   9      119.38      122.01      4.31 o
   9   3   9      310.44      304.71      6.18 o
  10   3   9       26.33       22.93      2.71 o
  11   3   9      221.35      226.63      7.23 o
   0   4   9     2898.97     3239.89     39.79 o
   1   4   9     2960.57     3021.81     28.63 o
   2   4   9       24.95       22.02      1.03 o
   3   4   9     1064.07     1044.39      9.74 o
   4   4   9       86.57       78.29      1.52 o
   5   4   9      859.69      882.13      9.02 o
   6   4   9       35.45       40.67      1.33 o
   7   4   9     1179.60     1254.58     16.62 o
   8   4   9       58.05       59.41      3.28 o
   9   4   9      104.81       96.31      3.26 o
  10   4   9       53.22       40.61      7.58 o
  11   4   9       30.08       27.56      3.71 o
   1   5   9       96.72       82.46      1.24 o
   2   5   9      168.99      195.58      2.31 o
   3   5   9      412.00      444.65      4.43 o
   4   5   9       52.98       53.48      1.11 o
   5   5   9       11.75       13.32      1.09 o
   6   5   9      237.58      224.81      6.55 o
   7   5   9      413.62      403.26      5.18 o
   8   5   9       15.94       16.31      3.94 o
   9   5   9      298.27      310.95      6.97 o
  10   5   9        0.02       -2.22      3.03 o
  11   5   9      106.91      108.13      5.82 o
   0   6   9      245.24      259.52      3.64 o
   1   6   9     1862.44     1872.34     18.62 o
   2   6   9      104.31      109.32      3.94 o
   3   6   9      414.08      387.16      4.27 o
   4   6   9     2887.06     3053.83     29.49 o
   5   6   9      973.65      960.87      9.60 o
   6   6   9      140.22      134.94      1.92 o
   7   6   9      452.57      415.49      5.34 o
   8   6   9       14.42       12.18      2.07 o
   9   6   9       70.50       73.06      5.40 o
  10   6   9        1.68        3.14      3.73 o
   1   7   9       54.55       54.28      1.25 o
   2   7   9       21.32       21.61      1.02 o
   3   7   9       37.19       30.95      2.06 o
   4   7   9        9.48       12.71      1.16 o
   5   7   9      425.67      414.60      5.13 o
   6   7   9      219.79      226.02      3.30 o
   7   7   9      157.34      162.21      8.25 o
   8   7   9       18.55       17.90      3.15 o
   9   7   9      151.88      144.17      6.39 o
  10   7   9        1.67       -0.31      4.13 o
   0   8   9        2.63       -1.21      1.46 o
   1   8   9     1043.75     1028.44     10.24 o
   2   8   9      293.36      285.50      3.43 o
   3   8   9      557.79      558.42      9.89 o
   4   8   9      548.02      553.79      6.99 o
   5   8   9      663.70      650.39      8.04 o
   6   8   9        2.93        2.27      1.02 o
   7   8   9      306.25      312.46      5.98 o
   8   8   9        0.65       -1.04      5.52 o
   9   8   9       44.17       36.72      5.41 o
  10   8   9        6.86       13.65      6.07 o
   1   9   9       14.91       14.83      1.33 o
   2   9   9       23.49       20.15      1.37 o
   3   9   9       82.38       66.68      1.80 o
   4   9   9        8.66        5.52      1.70 o
   5   9   9      130.52      123.09      3.94 o
   6   9   9        0.02        0.56      1.76 o
   7   9   9      116.20      111.07      3.64 o
   8   9   9        7.46       -0.21      3.24 o
   9   9   9       77.84       77.28     14.07 o
   0  10   9      130.60      124.72      3.76 o
   1  10   9      729.49      713.97      9.21 o
   2  10   9        1.10        0.31      1.62 o
   3  10   9     1424.62     1443.87     18.22 o
   4  10   9        0.18       -0.49      1.60 o
   5  10   9      434.43      467.55      7.12 o
   6  10   9        7.02        5.06      2.18 o
   7  10   9       24.06       24.58      2.68 o
   8  10   9        0.20       -0.82      4.97 o
   1  11   9       66.36       54.26      5.40 o
   2  11   9       31.81       37.42      5.04 o
   3  11   9       37.96       38.46      2.16 o
   4  11   9        1.42        1.07      4.85 o
   5  11   9      185.76      170.69      3.71 o
   6  11   9        1.94        4.34      4.37 o
   7  11   9       43.65       46.57      8.25 o
   0  12   9        5.01        9.83      3.28 o
   1  12   9      736.50      742.54     10.64 o
   2  12   9        0.07       -1.21      2.43 o
   3  12   9      936.26      939.08     13.88 o
   4  12   9      176.79      189.91      4.78 o
   5  12   9      494.55      497.85     16.32 o
   6  12   9        5.21       10.82      2.69 o
   1  13   9        1.39       -2.57      2.57 o
   2  13   9        7.36        6.61      2.32 o
   3  13   9       11.24       10.07      2.49 o
   4  13   9       42.00       42.92      5.16 o
   5  13   9      171.24      166.91      5.28 o
   0  14   9        4.45        4.13      4.49 o
   1  14   9      610.42      631.58     15.83 o
   2  14   9        2.08        3.27      2.90 o
   3  14   9      290.67      295.92     17.41 o
   0   0  10     1766.89     1656.58     27.06 o
   2   0  10     5969.51     5809.33     92.45 o
   6   0  10      199.00      187.69      3.03 o
   8   0  10      420.82      465.53      9.71 o
  10   0  10      421.12      448.54     14.32 o
   1   1  10      138.86      145.79      2.12 o
   2   1  10      108.65      114.14      2.12 o
   3   1  10       68.93       50.89      1.05 o
   4   1  10      774.42      816.70      7.72 o
   5   1  10       72.10       68.70      1.19 o
   6   1  10      763.88      810.20     12.56 o
   7   1  10        7.47        6.46      0.51 o
   8   1  10      296.92      329.69      7.40 o
   9   1  10        3.97        4.22      2.36 o
  10   1  10      379.62      396.08      8.96 o
  11   1  10        0.78        2.05      3.41 o
   0   2  10     5047.97     4929.35     78.01 o
   1   2  10       47.81       60.89      1.21 o
   2   2  10     4362.84     4627.78     46.44 o
   3   2  10      230.79      248.44      5.22 o
   4   2  10     2657.30     2649.38     26.23 o
   5   2  10       16.07       17.05      0.73 o
   6   2  10      848.17      913.05     12.58 o
   7   2  10        1.79        5.12      1.88 o
   8   2  10      554.98      588.48     18.20 o
   9   2  10      244.27      237.43      5.40 o
  10   2  10      200.18      200.98      5.53 o
  11   2  10        2.13       -1.75      2.85 o
   1   3  10     1445.00     1708.52     23.84 o
   2   3  10      601.20      636.25      6.18 o
   3   3  10       19.37       19.27      0.92 o
   4   3  10      381.76      396.34      8.01 o
   5   3  10       79.52       67.95      1.48 o
   6   3  10      264.53      287.69     13.71 o
   7   3  10      266.47      266.90      4.25 o
   8   3  10      275.68      261.61     15.41 o
   9   3  10      165.41      152.13      6.19 o
  10   3  10      308.13      340.28      8.25 o
  11   3  10        0.69       -1.78      3.59 o
   1   4  10      281.18      330.68      3.12 o
   2   4  10     1691.36     1620.71     19.35 o
   3   4  10      246.84      244.76      3.15 o
   4   4  10      449.50      472.36      5.88 o
   5   4  10       53.42       63.18      1.30 o
   6   4  10     1321.72     1318.76     15.42 o
   7   4  10        3.38        3.59      1.46 o
   8   4  10      704.19      750.67     37.67 o
   9   4  10      628.96      580.43     10.31 o
  10   4  10       10.21       11.89      3.26 o
  11   4  10       20.66       29.89      4.60 o
   1   5  10       81.20       81.81      3.70 o
   2   5  10      894.82      957.08      8.41 o
   3   5  10       44.59       39.36      1.10 o
   4   5  10       44.72       50.57      4.91 o
   5   5  10       60.98       61.95      2.00 o
   6   5  10       46.01       44.03      1.00 o
   7   5  10        3.81        5.78      1.19 o
   8   5  10      393.68      403.57      8.21 o
   9   5  10        1.91        3.22      3.07 o
  10   5  10      209.56      210.52      7.98 o
   0   6  10     2674.21     2730.32     31.91 o
   1   6  10      129.87      144.96      2.05 o
   2   6  10     1157.91     1270.77     11.47 o
   3   6  10        9.06        9.34      1.76 o
   4   6  10       57.91       47.30      1.11 o
   5   6  10      643.55      688.98      8.15 o
   6   6  10     1202.95     1204.09     13.67 o
   7   6  10      115.56      120.30      3.26 o
   8   6  10      189.65      180.11      8.49 o
   9   6  10        0.61        7.50      4.37 o
  10   6  10       23.20       26.99      4.78 o
   1   7  10        4.81        4.92      0.93 o
   2   7  10        0.21       -0.90      0.90 o
   3   7  10      942.54     1009.19     14.20 o
   4   7  10      115.51      119.80      2.19 o
   5   7  10      313.30      307.58      4.49 o
   6   7  10      209.49      221.75     11.95 o
   7   7  10       13.98        9.52      1.76 o
   8   7  10      135.74      128.82      4.60 o
   9   7  10       31.29       40.07      5.70 o
  10   7  10       72.49       76.07      6.79 o
   0   8  10      277.27      297.86      5.46 o
   1   8  10        1.51        0.36      1.12 o
   2   8  10      365.24      347.98      4.19 o
   3   8  10       41.79       35.20      1.36 o
   4   8  10     1108.14     1148.32     12.66 o
   5   8  10       37.26       31.79      1.88 o
   6   8  10      137.85      132.23      3.22 o
   7   8  10       35.70       34.17      2.80 o
   8   8  10       77.39       73.15      4.10 o
   9   8  10        2.54       -1.87      4.61 o
   1   9  10       42.78       46.41      2.31 o
   2   9  10      147.91      144.26      2.57 o
   3   9  10        7.16        8.55      1.41 o
   4   9  10       97.63       92.42      2.44 o
   5   9  10       79.87       78.58      2.79 o
   6   9  10      276.54      261.52      5.10 o
   7   9  10       14.82       19.22      6.25 o
   8   9  10      148.77      160.25     14.07 o
   9   9  10        7.54       14.43      4.78 o
   0  10  10      269.52      240.47      5.46 o
   1  10  10      147.70      141.09      6.43 o
   2  10  10     1084.65     1131.12     18.02 o
   3  10  10        0.85        1.99      2.31 o
   4  10  10      776.25      791.24     11.54 o
   5  10  10       20.74       19.33      3.82 o
   6  10  10      179.64      183.07     16.20 o
   7  10  10       33.86       43.35      5.34 o
   8  10  10        1.14       -3.92      3.92 o
   1  11  10       24.74       26.52      1.84 o
   2  11  10        9.15        7.90      2.01 o
   3  11  10       40.47       35.95      2.40 o
   4  11  10       36.69       36.61      2.56 o
   5  11  10       28.95       29.91      2.52 o
   6  11  10      112.09      125.13     11.59 o
   7  11  10       15.09       14.85      3.65 o
   0  12  10      365.30      385.09      8.98 o
   1  12  10       34.78       31.68      4.73 o
   2  12  10      220.50      216.29      5.05 o
   3  12  10        9.77       11.14      2.59 o
   4  12  10      591.91      615.63     11.54 o
   5  12  10       61.52       80.57      3.83 o
   6  12  10       82.56       83.46      4.23 o
   1  13  10        0.92       -1.36      2.91 o
   2  13  10       11.18        8.38      3.22 o
   3  13  10      179.64      196.36     20.63 o
   4  13  10       27.82       27.08      3.94 o
   0  14  10      347.95      322.73     10.80 o
   1  14  10        0.05       -1.76      3.08 o
   2  14  10      343.61      342.42     12.92 o
   1   0  11     2390.78     2360.76     27.18 o
   3   0  11     6710.01     7033.14    222.75 o
   5   0  11      377.68      334.13      6.07 o
   7   0  11      111.85      120.72      2.91 o
   9   0  11      425.80      423.43     11.40 o
  11   0  11      114.02      126.18      7.16 o
   1   1  11        6.53        8.52      0.64 o
   2   1  11       13.23       16.14      1.03 o
   3   1  11      795.01      859.82      8.79 o
   4   1  11        8.08       10.44      0.86 o
   5   1  11      633.36      626.09      7.51 o
   6   1  11        0.04        0.20      1.70 o
   7   1  11      212.83      226.54      5.94 o
   8   1  11        3.60        5.03      2.48 o
   9   1  11      355.69      387.13      7.59 o
  10   1  11        7.45       12.04      2.44 o
  11   1  11      351.71      332.25      9.82 o
   0   2  11        7.10        6.43      1.09 o
   1   2  11     3411.88     3501.80     83.71 o
   2   2  11       46.51       34.57      1.40 o
   3   2  11     2174.06     2085.92     21.09 o
   4   2  11        7.49        4.18      0.70 o
   5   2  11      784.10      792.64      8.74 o
   6   2  11       47.77       50.82      1.36 o
   7   2  11      247.26      244.46      4.03 o
   8   2  11        0.00        5.22      2.62 o
   9   2  11      335.26      350.77      9.52 o
  10   2  11        8.58        5.93      2.77 o
  11   2  11        8.03        2.48      3.59 o
   1   3  11      228.35      235.44      2.43 o
   2   3  11        7.81       16.12      0.93 o
   3   3  11      433.18      461.82     13.71 o
   4   3  11        1.33        4.79      0.84 o
   5   3  11      165.05      178.61      2.80 o
   6   3  11       12.36       13.76      1.27 o
   7   3  11      516.19      541.50      7.85 o
   8   3  11      522.31      548.82     11.71 o
   9   3  11      375.84      367.50      7.33 o
  10   3  11       29.25       29.91      4.22 o
   0   4  11     1433.66     1542.05     21.96 o
   1   4  11     2443.34     2453.46     21.83 o
   2   4  11      581.00      591.35      9.77 o
   3   4  11      369.02      363.67      6.19 o
   4   4  11      197.05      197.17      5.70 o
   5   4  11     1015.44     1037.35     13.00 o
   6   4  11      124.66      124.14      8.01 o
   7   4  11      973.27     1009.94     14.66 o
   8   4  11      305.63      294.80     12.86 o
   9   4  11       20.42       26.01      5.22 o
  10   4  11       10.88        6.55      8.43 o
   1   5  11        2.12        1.12      0.85 o
   2   5  11        0.11        0.01      1.03 o
   3   5  11       12.87       18.73      1.22 o
   4   5  11        8.07        5.28      1.08 o
   5   5  11      238.40      245.43      3.47 o
   6   5  11       31.39       34.45      1.25 o
   7   5  11      813.57      791.45     13.04 o
   8   5  11      131.07      129.86      4.50 o
   9   5  11      125.27      130.17      6.44 o
  10   5  11        4.16        4.85      5.64 o
   0   6  11      151.83      143.89      2.91 o
   1   6  11     1632.03     1702.37     15.11 o
   2   6  11        4.77        2.53      0.81 o
   3   6  11      307.64      327.00      5.76 o
   4   6  11      132.18      138.20      2.33 o
   5   6  11     1309.04     1300.62     15.82 o
   6   6  11       18.04       22.51      2.79 o
   7   6  11      517.64      511.22     12.07 o
   8   6  11        1.52       -0.29      6.01 o
   9   6  11       18.08       16.33      4.39 o
  10   6  11       24.91       21.28     10.01 o
   1   7  11        9.60       10.20      2.37 o
   2   7  11      196.82      195.02      4.49 o
   3   7  11       14.45       14.40      1.94 o
   4   7  11      249.67      238.49      3.82 o
   5   7  11      276.52      279.97     11.83 o
   6   7  11       18.05       19.32      1.62 o
   7   7  11      126.53      114.29     11.28 o
   8   7  11       13.08        4.92      2.87 o
   9   7  11      140.06      128.45      7.55 o
   0   8  11      342.62      328.19      6.07 o
   1   8  11      768.17      794.65     13.35 o
   2   8  11        5.26        4.69      1.14 o
   3   8  11     1422.46     1453.00     14.60 o
   4   8  11       56.28       49.32      4.91 o
   5   8  11      387.92      388.36      5.98 o
   6   8  11        6.98        8.13      1.92 o
   7   8  11      256.65      245.81      8.74 o
   8   8  11      102.38      109.38      5.20 o
   9   8  11      240.83      252.42     24.14 o
   1   9  11       12.77       15.26      1.50 o
   2   9  11       25.43       20.42      1.45 o
   3   9  11       45.20       43.22      1.88 o
   4   9  11        2.88        6.30      4.00 o
   5   9  11      106.61       98.38      3.40 o
   6   9  11       12.07        6.33      2.56 o
   7   9  11       19.23       19.71      3.37 o
   8   9  11        0.96        4.87      3.97 o
   0  10  11       63.48       55.57      2.67 o
   1  10  11      387.61      373.78      5.28 o
   2  10  11       30.20       25.22      2.13 o
   3  10  11     1186.17     1223.15     17.03 o
   4  10  11        7.46        7.72      2.91 o
   5  10  11      405.30      389.47     14.86 o
   6  10  11       84.69       94.68      4.19 o
   7  10  11       20.86       32.59      7.52 o
   1  11  11       40.32       42.76      3.40 o
   2  11  11        7.74        5.23      3.88 o
   3  11  11        2.25       -1.46      2.10 o
   4  11  11        2.35        1.55      4.06 o
   5  11  11       32.49       31.08      6.67 o
   6  11  11        4.13        1.90      2.83 o
   0  12  11       72.82       74.86      4.49 o
   1  12  11      303.34      309.65     11.95 o
   2  12  11       30.92       28.75      2.61 o
   3  12  11      256.26      250.61      6.31 o
   4  12  11        0.03        0.46      3.73 o
   5  12  11      135.00      126.83      4.41 o
   1  13  11        9.01       12.76      2.73 o
   2  13  11       18.89       19.04      2.88 o
   3  13  11       11.59       13.85      2.86 o
   0   0  12      292.23      343.11      6.79 o
   2   0  12      808.46      851.59     12.50 o
   4   0  12     3889.62     4118.77     79.59 o
   6   0  12       11.68       10.80      1.21 o
   8   0  12      249.35      239.62     10.07 o
  10   0  12       72.48       66.73      6.07 o
   1   1  12      262.72      265.69      2.87 o
   2   1  12      100.80      100.30      1.60 o
   3   1  12      207.41      228.30      7.83 o
   4   1  12      135.35      128.86      3.76 o
   5   1  12      123.72      120.02      2.01 o
   6   1  12      453.00      487.70      7.03 o
   7   1  12        0.12        2.28      4.13 o
   8   1  12      190.36      200.47      5.24 o
   9   1  12       22.71       22.89      2.57 o
  10   1  12       99.42       99.63     10.49 o
   0   2  12       13.88       15.89      1.21 o
   1   2  12     1177.12     1210.27     10.51 o
   2   2  12     2202.61     2205.36     44.10 o
   3   2  12       73.71       56.14      2.55 o
   4   2  12     1628.59     1765.50     48.59 o
   5   2  12      463.45      466.92      5.53 o
   6   2  12      672.91      685.83     22.99 o
   7   2  12      132.21      125.76      3.99 o
   8   2  12        6.20        8.96      2.73 o
   9   2  12        3.74        1.82      2.52 o
  10   2  12      184.46      174.36     13.10 o
   1   3  12      443.09      483.88      4.57 o
   2   3  12       79.94       87.66      1.82 o
   3   3  12      118.75      105.27      1.92 o
   4   3  12       42.24       39.34      1.52 o
   5   3  12      139.80      139.02      3.94 o
   6   3  12      272.85      294.20      4.66 o
   7   3  12       88.72       82.80      3.09 o
   8   3  12      308.16      313.81      7.01 o
   9   3  12       56.52       44.56      7.34 o
  10   3  12       88.15       93.78      5.33 o
   0   4  12     6848.88     6529.27    210.02 o
   1   4  12      808.96      768.09      8.98 o
   2   4  12      580.26      586.91     17.83 o
   3   4  12      546.19      537.55     24.69 o
   4   4  12      404.20      397.74      5.36 o
   5   4  12      391.49      367.08      5.37 o
   6   4  12      843.10      885.73     12.27 o
   7   4  12        1.86        4.27      1.86 o
   8   4  12      626.44      655.40     25.30 o
   9   4  12      100.35       86.50      8.37 o
  10   4  12        9.53        7.13      3.99 o
   1   5  12      204.51      196.10      3.82 o
   2   5  12      392.96      397.59      4.37 o
   3   5  12      168.88      170.06      5.04 o
   4   5  12      194.49      192.74      3.17 o
   5   5  12      364.45      361.20      5.61 o
   6   5  12       58.37       51.80      2.06 o
   7   5  12        0.67        5.41      2.45 o
   8   5  12       95.49       99.95      4.98 o
   9   5  12       33.22       32.69      4.02 o
   0   6  12     3816.25     4130.42     61.27 o
   1   6  12       60.79       52.97      1.94 o
   2   6  12     1699.38     1691.82     17.37 o
   3   6  12      182.18      163.28      2.62 o
   4   6  12       95.48      100.21      5.76 o
   5   6  12      253.81      239.79      5.22 o
   6   6  12     1204.31     1185.38     18.07 o
   7   6  12        8.48        6.13      2.98 o
   8   6  12      447.19      456.44     17.59 o
   9   6  12        1.09        2.07      5.46 o
   1   7  12      268.42      253.84      3.30 o
   2   7  12        3.52        2.44      0.64 o
   3   7  12       58.07       52.30      1.82 o
   4   7  12      223.88      234.03     14.80 o
   5   7  12      521.64      507.00     10.92 o
   6   7  12      210.27      206.35      6.13 o
   7   7  12        0.40        4.21      2.76 o
   8   7  12      116.93      125.49      7.36 o
   9   7  12       30.45       26.28      5.05 o
   0   8  12      517.54      506.90      8.49 o
   1   8  12        5.70        3.48      1.03 o
   2   8  12     1151.57     1186.31     37.49 o
   3   8  12       42.25       39.44      2.31 o
   4   8  12     1617.49     1591.87     24.27 o
   5   8  12        0.69        3.16      2.23 o
   6   8  12      161.86      149.76      6.01 o
   7   8  12       38.89       37.20      3.65 o
   8   8  12      140.93      142.28      8.11 o
   1   9  12       24.74       20.82      4.06 o
   2   9  12        5.75        3.47      2.37 o
   3   9  12        2.09        3.79      2.09 o
   4   9  12       81.72       85.13      2.97 o
   5   9  12       32.35       27.83      3.26 o
   6   9  12      111.88       99.12      4.31 o
   7   9  12        6.74       10.99      3.64 o
   0  10  12      135.39      134.07      4.13 o
   1  10  12        0.13       -2.67      2.67 o
   2  10  12      703.03      706.96     10.17 o
   3  10  12        0.60        4.98      2.24 o
   4  10  12      401.27      382.61      7.82 o
   5  10  12        3.15        3.52      2.88 o
   6  10  12      112.93       98.59      4.90 o
   7  10  12       16.08       16.54      3.94 o
   1  11  12        1.07       -1.88      3.03 o
   2  11  12       15.85       15.35      2.30 o
   3  11  12       23.52       26.54      2.79 o
   4  11  12       28.18       30.26      3.29 o
   5  11  12        6.21        1.12      2.95 o
   6  11  12       35.28       28.52      3.95 o
   0  12  12      130.36      143.77      5.82 o
   1  12  12       24.75       32.10      3.70 o
   2  12  12      107.85       92.22      3.52 o
   3  12  12       25.42       19.49      2.74 o
   4  12  12      218.17      214.49      6.62 o
   1  13  12       19.70       18.84      3.04 o
   2  13  12       67.13       63.22      6.55 o
   1   0  13       16.08       15.77      1.09 o
   3   0  13      520.07      544.39      9.83 o
   5   0  13      168.40      175.80      3.88 o
   7   0  13       15.84       14.07      3.88 o
   9   0  13       96.38      103.61      5.94 o
   1   1  13        3.56        6.27      0.73 o
   2   1  13       94.83       94.83      1.72 o
   3   1  13        0.54        1.52      1.46 o
   4   1  13        2.50        3.27      1.15 o
   5   1  13       43.55       40.72      1.46 o
   6   1  13       23.11       22.91      1.70 o
   7   1  13       66.21       75.77      3.73 o
   8   1  13       42.65       43.41      2.91 o
   9   1  13      110.19      110.83      6.43 o
  10   1  13       10.62       13.35      3.07 o
   0   2  13      190.34      182.84      3.52 o
   1   2  13      267.91      271.36      3.26 o
   2   2  13        2.29        0.23      0.91 o
   3   2  13      677.95      702.70      8.05 o
   4   2  13      459.68      497.03      7.22 o
   5   2  13      291.72      290.66      3.75 o
   6   2  13      167.29      164.50      8.37 o
   7   2  13      105.62      113.27      4.55 o
   8   2  13       23.63       23.88      2.62 o
   9   2  13      288.30      270.39     11.22 o
  10   2  13       33.34       36.72     13.41 o
   1   3  13        9.69        5.02      0.65 o
   2   3  13      528.58      523.74      5.96 o
   3   3  13      100.97       92.93      4.73 o
   4   3  13       62.27       56.26      1.54 o
   5   3  13        2.61        2.32      0.90 o
   6   3  13       37.14       39.17      2.39 o
   7   3  13      192.32      199.60      8.31 o
   8   3  13      216.82      206.44      6.91 o
   9   3  13      161.64      154.13      7.04 o
   0   4  13       38.36       37.25      1.82 o
   1   4  13     1545.56     1586.28     17.11 o
   2   4  13        0.25        1.18      1.05 o
   3   4  13     1045.55     1070.62     34.46 o
   4   4  13      156.20      165.44      3.03 o
   5   4  13     1389.91     1504.10     20.43 o
   6   4  13        0.26        0.47      1.76 o
   7   4  13      731.23      753.58     28.81 o
   8   4  13       53.20       51.55      4.15 o
   9   4  13       35.31       28.63      5.06 o
   1   5  13      149.84      144.21      2.31 o
   2   5  13        0.51       -1.18      1.46 o
   3   5  13      118.03      124.13      5.70 o
   4   5  13      101.71      112.26      2.81 o
   5   5  13      893.98      907.03     14.71 o
   6   5  13       17.61       18.70     10.19 o
   7   5  13      269.64      275.60      6.64 o
   8   5  13       40.37       42.50      5.70 o
   9   5  13       47.99       51.45      5.42 o
   0   6  13      278.11      250.05      4.73 o
   1   6  13     2309.37     2373.96     25.94 o
   2   6  13       57.73       58.60      1.25 o
   3   6  13     1011.29     1026.28     14.35 o
   4   6  13      154.50      151.07      5.16 o
   5   6  13     1275.51     1247.96     21.52 o
   6   6  13       22.98       17.24      3.37 o
   7   6  13      850.74      835.48     29.97 o
   8   6  13       35.00       31.14      5.09 o
   1   7  13        3.12       -1.08      1.08 o
   2   7  13      135.40      112.53      2.85 o
   3   7  13      304.84      274.69      8.19 o
   4   7  13      220.19      217.16      4.24 o
   5   7  13       40.00       42.02      2.73 o
   6   7  13       32.24       37.34      2.74 o
   7   7  13      122.59      113.67      5.09 o
   8   7  13       34.88       40.47      6.13 o
   0   8  13      108.49      100.70      3.64 o
   1   8  13     1260.66     1236.41     14.54 o
   2   8  13       28.19       29.99      1.80 o
   3   8  13      977.41      969.81     19.72 o
   4   8  13        0.05       -1.97      1.97 o
   5   8  13      240.31      236.06      6.48 o
   6   8  13       35.50       26.64      3.61 o
   7   8  13      202.50      168.18      7.36 o
   1   9  13      152.42      142.75      3.07 o
   2   9  13        1.31        1.03      2.97 o
   3   9  13      114.10      104.38      3.22 o
   4   9  13       12.27       14.57      5.16 o
   5   9  13       60.81       64.72      3.45 o
   6   9  13        0.61       -3.45      4.09 o
   7   9  13       29.21       18.88      4.58 o
   0  10  13       56.78       68.31      4.00 o
   1  10  13      452.96      429.38      7.03 o
   2  10  13        1.76       -0.50      2.00 o
   3  10  13      325.68      309.24     16.86 o
   4  10  13        0.07       -1.00      2.73 o
   5  10  13      122.18      104.71      4.93 o
   6  10  13        5.05        8.21      4.39 o
   1  11  13       44.09       39.79      2.62 o
   2  11  13       38.97       35.28      2.62 o
   3  11  13      147.60      150.50      5.88 o
   4  11  13       11.63        9.71      2.99 o
   5  11  13        6.80        6.64      3.46 o
   0  12  13      175.02      148.02      5.82 o
   1  12  13      266.03      245.53      5.58 o
   2  12  13        2.19       -0.48      2.65 o
   3  12  13      115.73      102.73      4.90 o
   0   0  14      434.94      436.77     12.38 o
   2   0  14      281.68      274.56      5.70 o
   4   0  14      307.95      311.56      6.19 o
   6   0  14      365.15      371.86      9.83 o
   8   0  14       99.81      122.30      7.52 o
   1   1  14      228.36      249.19      5.16 o
   2   1  14       47.39       50.69      2.24 o
   3   1  14        0.37        2.05      1.70 o
   4   1  14        3.67        4.06      1.12 o
   5   1  14       53.19       48.36      1.92 o
   6   1  14       53.38       60.93      2.65 o
   7   1  14        7.28       10.31      5.52 o
   8   1  14      231.15      244.70      8.25 o
   9   1  14       11.31       14.95      3.94 o
   0   2  14       47.12       41.74      1.94 o
   1   2  14        3.22        2.63      1.03 o
   2   2  14      730.37      731.58      8.96 o
   3   2  14      830.43      842.24     38.40 o
   4   2  14      991.07     1016.39     28.21 o
   5   2  14       17.21       14.86      1.59 o
   6   2  14      281.15      287.78      6.41 o
   7   2  14       16.22       13.52      3.00 o
   8   2  14       49.01       53.39      4.49 o
   9   2  14        3.00        6.27      5.21 o
   1   3  14      272.25      278.03      3.61 o
   2   3  14       19.65       18.08      1.22 o
   3   3  14        3.32        2.14      1.10 o
   4   3  14       45.64       46.62      1.67 o
   5   3  14      196.04      187.80      4.25 o
   6   3  14       58.47       60.64      2.91 o
   7   3  14        9.97        4.61      2.37 o
   8   3  14      132.32      143.85      5.96 o
   9   3  14        2.12        1.04      4.49 o
   0   4  14     2333.29     2467.04     37.85 o
   1   4  14        2.42        1.60      0.75 o
   2   4  14      939.58      970.85     12.44 o
   3   4  14      216.20      195.70      4.00 o
   4   4  14      253.49      244.08      4.80 o
   5   4  14        3.22        4.00      2.55 o
   6   4  14      391.02      399.41     15.04 o
   7   4  14        0.21        5.40      4.49 o
   8   4  14      521.38      494.46     13.55 o
   9   4  14       19.52       17.22      5.07 o
   1   5  14      188.49      182.11      2.71 o
   2   5  14        1.46        1.08      1.24 o
   3   5  14      129.73      136.97      3.58 o
   4   5  14      468.59      475.47     13.59 o
   5   5  14       22.14       20.73      2.82 o
   6   5  14       57.67       57.45      3.16 o
   7   5  14      196.85      195.18     11.16 o
   8   5  14        6.22        9.53      3.82 o
   0   6  14     2263.40     2247.93     31.67 o
   1   6  14       28.81       27.90      1.12 o
   2   6  14     1025.51     1003.83     13.85 o
   3   6  14       14.03       19.65      3.03 o
   4   6  14      200.75      179.19      4.94 o
   5   6  14        6.49        6.76      3.15 o
   6   6  14      515.84      492.69     15.89 o
   7   6  14        2.24        0.68      5.64 o
   8   6  14      422.65      382.56     15.29 o
   1   7  14       55.52       52.49      1.92 o
   2   7  14        6.76        4.80      2.91 o
   3   7  14        0.33        3.48      3.22 o
   4   7  14       83.23       71.67      2.76 o
   5   7  14        0.25       -1.84      3.18 o
   6   7  14      193.65      175.00      7.46 o
   7   7  14       58.15       55.48      5.87 o
   0   8  14      359.77      343.11      8.13 o
   1   8  14       34.79       33.48      4.00 o
   2   8  14      598.55      577.39      8.17 o
   3   8  14      153.46      147.65      4.03 o
   4   8  14     1007.51      978.20     20.93 o
   5   8  14       54.15       59.00      3.54 o
   6   8  14      218.44      205.64      7.02 o
   7   8  14        2.43        4.01      4.87 o
   1   9  14       49.49       49.78      2.52 o
   2   9  14       77.09       73.15      2.99 o
   3   9  14       89.00       85.37      3.44 o
   4   9  14        6.23        7.33      2.61 o
   5   9  14       25.66       15.59      3.52 o
   6   9  14      101.43       79.11      5.76 o
   0  10  14      399.51      387.64     10.31 o
   1  10  14       24.46       25.04      2.62 o
   2  10  14      284.89      266.20      5.62 o
   3  10  14        5.44        6.62      2.42 o
   4  10  14      310.72      301.00      8.92 o
   5  10  14       25.50       18.74      3.75 o
   1  11  14       23.31       18.93      2.44 o
   2  11  14       11.22        9.16      2.40 o
   3  11  14       47.77       45.70      3.78 o
   1   0  15     2868.93     3178.01     63.94 o
   3   0  15      461.21      486.76      9.10 o
   5   0  15      602.51      633.81     15.17 o
   7   0  15      423.48      444.66     17.23 o
   1   1  15      511.10      538.76      7.59 o
   2   1  15        1.92        0.87      0.86 o
   3   1  15      340.17      353.03      5.42 o
   4   1  15        1.99        0.59      1.82 o
   5   1  15        0.75        0.49      1.63 o
   6   1  15       41.23       47.85      6.37 o
   7   1  15      121.05      128.64      5.32 o
   8   1  15       21.33       27.17      3.80 o
   0   2  15      121.43      130.30      3.64 o
   1   2  15     1582.31     1731.37     23.16 o
   2   2  15      115.82      115.60      2.38 o
   3   2  15      839.62      883.82     35.79 o
   4   2  15      564.41      574.02     11.16 o
   5   2  15      260.34      254.98      5.48 o
   6   2  15        0.83        3.95      2.69 o
   7   2  15      229.66      229.44      7.51 o
   8   2  15       20.67       21.64      3.69 o
   1   3  15       80.22       77.11      1.50 o
   2   3  15       79.83       75.71      1.95 o
   3   3  15      101.83       97.70      2.36 o
   4   3  15       33.37       30.70      2.09 o
   5   3  15      140.69      137.07      4.97 o
   6   3  15      135.59      122.39      6.01 o
   7   3  15       42.16       40.42      3.90 o
   8   3  15        0.12        1.11      3.58 o
   0   4  15       69.27       67.94      2.06 o
   1   4  15      450.28      457.40      6.08 o
   2   4  15      196.80      175.18      4.00 o
   3   4  15      634.81      637.78     12.38 o
   4   4  15      714.67      745.56     20.63 o
   5   4  15      403.62      400.64      8.48 o
   6   4  15        7.10        3.93      2.80 o
   7   4  15      145.87      149.47      5.70 o
   8   4  15        0.52        2.87      4.15 o
   1   5  15      514.11      484.76      8.55 o
   2   5  15       50.04       51.63      1.78 o
   3   5  15        8.85        7.36      2.24 o
   4   5  15        1.75        2.74      3.15 o
   5   5  15      749.76      750.60     16.05 o
   6   5  15       66.18       50.18      5.94 o
   7   5  15      155.92      145.85      5.96 o
   0   6  15      983.34      920.62     16.14 o
   1   6  15      316.26      311.78      4.89 o
   2   6  15        0.55       -0.92      1.80 o
   3   6  15      331.80      297.67      6.18 o
   4   6  15       19.31       19.12      2.12 o
   5   6  15      342.66      338.56      8.75 o
   6   6  15        0.04        3.29      3.15 o
   7   6  15      222.70      209.53     15.23 o
   1   7  15        2.28        5.63      1.88 o
   2   7  15       83.23       78.80      2.91 o
   3   7  15       26.91       30.01      3.11 o
   4   7  15        4.54        2.23      3.52 o
   5   7  15       62.22       55.28      3.33 o
   6   7  15        6.28        7.94      2.91 o
   0   8  15       54.15       56.30      3.88 o
   1   8  15      369.58      340.51      8.56 o
   2   8  15        0.78        1.44      2.29 o
   3   8  15      388.68      368.57      8.17 o
   4   8  15       20.47       18.07      3.72 o
   5   8  15      239.01      226.23     10.37 o
   6   8  15        0.00       -2.26      7.76 o
   1   9  15       50.93       47.32      3.76 o
   2   9  15        3.41        4.50      2.21 o
   3   9  15       38.70       32.81      3.23 o
   4   9  15        1.13       -0.97      2.70 o
   5   9  15        0.74        8.08      3.96 o
   0  10  15        8.20       10.31      3.40 o
   1  10  15      305.15      297.65      8.13 o
   2  10  15       16.04       13.83      2.53 o
   3  10  15      242.88      234.92      7.04 o
   0   0  16     1042.59     1211.32     32.15 o
   2   0  16     1860.37     2077.83     44.77 o
   4   0  16      214.44      228.94      7.04 o
   6   0  16      994.10     1075.19     36.52 o
   8   0  16       20.19       13.22      7.04 o
   1   1  16       44.79       45.06      1.71 o
   2   1  16      310.42      324.04      6.18 o
   3   1  16        1.72        3.90      1.59 o
   4   1  16       55.72       57.07      4.79 o
   5   1  16        1.96        4.44      2.06 o
   6   1  16      130.21      147.64      5.44 o
   7   1  16       16.25       14.79      3.85 o
   8   1  16      468.24      473.74     18.78 o
   0   2  16     1333.82     1446.69     26.21 o
   1   2  16        4.12        4.74      1.40 o
   2   2  16      668.91      723.65     15.59 o
   3   2  16        3.81        4.25      1.72 o
   4   2  16     1103.38     1162.27     22.57 o
   5   2  16       21.93       18.43      2.44 o
   6   2  16      142.00      138.88      5.36 o
   7   2  16        2.28        4.56      3.30 o
   8   2  16      125.70      131.20      9.21 o
   1   3  16       44.90       42.35      1.89 o
   2   3  16       50.16       52.23      2.27 o
   3   3  16      176.80      180.08      6.67 o
   4   3  16      180.86      182.56      4.58 o
   5   3  16       58.65       55.39      3.11 o
   6   3  16      119.35      120.66      5.10 o
   7   3  16        0.00        4.00      3.26 o
   0   4  16      441.60      455.46     10.07 o
   1   4  16        1.24        1.90      2.49 o
   2   4  16     1050.48     1092.98     26.75 o
   3   4  16        0.76        0.22      2.06 o
   4   4  16       84.02       81.58      4.73 o
   5   4  16      132.92      136.23      4.80 o
   6   4  16      223.16      227.18      9.28 o
   7   4  16        0.02       -2.55      3.17 o
   1   5  16        6.44        5.67      1.54 o
   2   5  16       33.40       31.54      2.55 o
   3   5  16      118.95      110.57      3.40 o
   4   5  16      376.44      369.03      9.16 o
   5   5  16       29.79       29.43      5.28 o
   6   5  16      146.16      137.11      9.34 o
   7   5  16        3.94        6.55      4.15 o
   0   6  16      885.12      855.83     19.78 o
   1   6  16        0.56        4.37      2.01 o
   2   6  16      159.08      153.78      4.31 o
   3   6  16        3.36        4.02      2.85 o
   4   6  16      236.92      244.70     16.50 o
   5   6  16       14.87       15.72      4.25 o
   6   6  16       63.09       69.69      4.67 o
   1   7  16       69.07       62.67      4.79 o
   2   7  16        3.39        2.08      2.61 o
   3   7  16        2.98        6.43      4.06 o
   4   7  16       13.35       16.24      2.88 o
   5   7  16        0.71       -1.18      2.96 o
   0   8  16      103.46      105.67      5.22 o
   1   8  16        0.06        0.26      2.14 o
   2   8  16      225.61      216.11      9.46 o
   3   8  16       43.15       36.48      4.31 o
   4   8  16      268.01      223.10     20.20 o
   1   9  16        3.68        4.00      2.40 o
   2   9  16       22.26       25.28      3.25 o
   3   9  16        7.37        6.05      4.61 o
   0  10  16      216.25      199.34      8.49 o
   1  10  16       23.38       22.22      2.56 o
   1   0  17     1096.39     1165.70     26.45 o
   3   0  17      512.09      541.23     14.44 o
   5   0  17      514.55      502.41     19.17 o
   7   0  17      219.98      241.07     11.65 o
   1   1  17      146.02      135.86      3.47 o
   2   1  17        2.42        1.82      3.15 o
   3   1  17       62.03       66.00      2.73 o
   4   1  17        6.81        5.08      2.01 o
   5   1  17       53.65       50.93      3.63 o
   6   1  17        0.01       -3.22      3.22 o
   7   1  17      133.71      128.38      5.21 o
   0   2  17       18.77       16.14      2.31 o
   1   2  17      673.36      700.95     13.29 o
   2   2  17        2.59        1.20      1.80 o
   3   2  17      863.01      901.48     15.01 o
   4   2  17       11.70       10.32      2.09 o
   5   2  17      465.49      473.90     12.78 o
   6   2  17       12.72       11.95      4.00 o
   7   2  17      134.70      137.00      5.40 o
   1   3  17        0.04       -1.49      2.31 o
   2   3  17        2.15        2.57      1.75 o
   3   3  17        2.02        2.80      2.04 o
   4   3  17      103.17      108.11     13.04 o
   5   3  17      210.34      195.87      5.85 o
   6   3  17        1.96       11.39      3.13 o
   0   4  17        1.87        2.91      2.31 o
   1   4  17      447.40      476.01      9.97 o
   2   4  17       25.26       24.67      2.33 o
   3   4  17      504.09      495.74     18.93 o
   4   4  17      295.37      297.30      7.99 o
   5   4  17      455.02      431.75     12.07 o
   6   4  17       16.52       10.08      4.06 o
   1   5  17       92.13       82.49      3.41 o
   2   5  17        6.87        5.99      2.16 o
   3   5  17        0.32        0.73      2.67 o
   4   5  17       26.54       26.31      2.83 o
   5   5  17      232.80      219.06      6.41 o
   0   6  17      164.68      151.05      6.31 o
   1   6  17      227.20      228.88      6.67 o
   2   6  17        2.62        3.94      2.30 o
   3   6  17      201.08      196.33     11.16 o
   4   6  17       84.02       74.85      4.49 o
   5   6  17      128.01      109.76      4.45 o
   1   7  17        0.07        0.03      2.35 o
   2   7  17        0.37        2.87      3.04 o
   3   7  17       12.84       10.66      3.45 o
   4   7  17        0.02       -3.40      3.40 o
   0   8  17       24.03       16.50      4.13 o
   1   8  17      126.03      135.07      5.40 o
   2   8  17       54.17       54.35      8.67 o
   3   8  17       87.67       84.26      4.82 o
   0   0  18       32.06       41.86      6.07 o
   2   0  18      691.19      725.53     25.96 o
   4   0  18      540.79      528.86     19.41 o
   6   0  18      361.53      341.29     14.20 o
   1   1  18        4.86        5.98      3.20 o
   2   1  18        0.14       -2.02      5.40 o
   3   1  18        1.27        5.98      2.01 o
   4   1  18       10.44        9.80      2.29 o
   5   1  18        0.61        1.18      3.15 o
   6   1  18       39.07       33.34      3.85 o
   0   2  18      272.70      262.67     11.40 o
   1   2  18        4.17        1.65      3.20 o
   2   2  18      382.05      403.91      9.64 o
   3   2  18       11.50        2.38      3.15 o
   4   2  18      324.84      312.57     22.99 o
   5   2  18       10.90        3.33      2.96 o
   1   3  18       17.58       16.54      3.37 o
   2   3  18        0.54        3.18      2.61 o
   3   3  18       54.74       50.20      3.03 o
   4   3  18       23.15       17.17      3.22 o
   5   3  18      179.54      174.57      7.37 o
   0   4  18      136.85      141.34      7.64 o
   1   4  18       92.84       90.67      4.68 o
   2   4  18      274.52      251.72      7.14 o
   3   4  18        0.60        1.03      2.95 o
   4   4  18       95.11       91.03     11.16 o
   5   4  18       80.44       67.79      6.98 o
   1   5  18       28.04       37.84      3.88 o
   2   5  18       10.11       13.49      2.97 o
   3   5  18        0.99        0.02      4.25 o
   4   5  18       49.85       45.61      5.28 o
   0   6  18      372.13      323.21     14.44 o
   1   6  18      161.73      157.68      5.88 o
   2   6  18       48.16       44.99      3.35 o
   3   6  18       30.88       31.80      5.88 o
   1   7  18      247.36      207.85      7.34 o
   2   7  18       26.97       24.58      7.58 o
   1   0  19      566.20      647.76     23.17 o
   3   0  19      334.27      331.95     13.71 o
   1   1  19       76.26       79.13      3.96 o
   2   1  19       14.85       10.72      2.70 o
   3   1  19        4.68        0.13      4.55 o
   4   1  19        0.00        2.42      4.42 o
   0   2  19       96.15       89.78      6.19 o
   1   2  19      300.36      319.61      9.39 o
   2   2  19       34.18       33.44      4.55 o
   3   2  19      267.23      256.26      9.40 o
   4   2  19       28.73       34.43      9.40 o
   1   3  19        2.37        4.43      2.99 o
   2   3  19        4.01        5.96      5.34 o
   3   3  19        1.67       -0.46      3.48 o
   0   4  19      174.94      166.94      9.22 o
   1   4  19      173.24      167.18      6.29 o
   2   4  19       27.83       28.41      3.59 o
   3   4  19       74.20       73.93      5.07 o
   1   5  19        9.68        8.02      3.94 o
   2   5  19        3.95       -0.89      2.73 o
   0   0  20       67.01       92.57     10.07 o
   2   0  20      133.88      140.37      7.89 o
   1   1  20       23.28       15.76      5.16 o
   0   2  20      237.99      217.17     10.92 o
   1   2  20       27.98       35.37      6.31 o
 
